# Supplementary material for: Expression and clinical significance of CLDN7 and its immune-related cells in breast cancer
Source: Diagn Pathol. 2024 Aug 22;19:113. doi: 10.1186/s13000-024-01513-1 (PMC11340154; doi:10.1186/s13000-024-01513-1)
Supplement: Supplementary file 1 — Supplementary Material 1 [file 13000_2024_1513_MOESM1_ESM.xls]

## Sheet: Sheet1
Id	futime	futime	fustat	age	gender	stage	T	M	N	ESR1	ERBB2	PGR	CLDN7
TCGA-A2-A04P	548	548	1	36	FEMALE	Stage IIIC	T2	M0	N3c	2135	6231	44	4152
TCGA-EW-A1P8	239	239	1	58	FEMALE	Stage IIIC	T2	M0	N3b	846	10326	194	8455
TCGA-UU-A93S	116	116	1	63	FEMALE	Stage IV	T4d	M1	N3b	132	547782	57	7446
TCGA-A8-A09X	426	426	1	62	FEMALE	Stage IIIC	T2	M0	N3a	54337	32145	40733	5453
TCGA-A2-A0CS	2348	2348	1	73	FEMALE	Stage IV	T4b	M1	N3a	40576	20206	7629	6882
TCGA-A2-A0EW	1884	1884	1	53	FEMALE	Stage IIIC	T1b	M0	N3a	26793	21671	6903	4377
TCGA-E2-A1LE	879	879	1	71	FEMALE	Stage IIIC	T2	M0	N3a	231	467874	82	2995
TCGA-E2-A1LK	266	266	1	84	FEMALE	Stage IIIC	T4b	M0	N3a	197	5184	42	6571
TCGA-A8-A09M	1006	1004	0	75	FEMALE	Stage IIIC	T2	M0	N3a	102115	44337	26755	9170
TCGA-A2-A25D	0	0	0	90	FEMALE	Stage IIIC	T2	M0	N3a	96089	65113	63	6952
TCGA-B6-A408	2072	2072	0	55	FEMALE	Stage IIIC	T2	M0	N3a	70559	25607	5322	6669
TCGA-D8-A27T	398	398	0	53	FEMALE	Stage IIIC	T2	M0	N3a	68486	33233	26507	4507
TCGA-A8-A09N	31	31	0	57	FEMALE	Stage IIIC	T2	M0	N3a	45950	12008	2990	6479
TCGA-D8-A1XS	496	496	0	48	MALE	Stage IIIC	T2	M0	N3a	44972	48342	14568	4416
TCGA-BH-A0BA	1132	1132	0	51	FEMALE	Stage IIIC	T3	M0	N3a	32758	25203	1391	7646
TCGA-A8-A07R	273	273	0	80	FEMALE	Stage IIIC	T2	M0	N3a	29057	50155	537	9477
TCGA-LD-A74U	402	402	0	79	FEMALE	Stage IIIC	T3	M0	N3a	27849	14545	1380	4017
TCGA-A2-A0YG	666	666	0	63	FEMALE	Stage IIIC	T2	M0	N3a	25667	10135	3574	3500
TCGA-D8-A27R	307	307	0	41	FEMALE	Stage IIIC	T2	M0	N3a	24085	32964	2043	11819
TCGA-D8-A3Z5	1015	1015	0	54	FEMALE	Stage IIIC	T2	M0	N3a	20778	51614	13399	10324
TCGA-A8-A08O	943	943	0	45	FEMALE	Stage IV	T2	M1	N3a	19723	31518	1614	6077
TCGA-D8-A3Z6	563	563	0	56	FEMALE	Stage IIIC	T3	M0	N3a	19110	26529	17758	10955
TCGA-E2-A15A	710	710	0	45	FEMALE	Stage IIIC	T2	M0	N3a	18840	28450.5	5056.5	6880.5
TCGA-A7-A5ZX	336	336	0	48	FEMALE	Stage IIIC	T2	M0	N3a	10100	37132	6215	3342
TCGA-A8-A0A6	640	640	0	64	FEMALE	Stage IIIC	T2	M0	N3a	10054	23249	1758	3646
TCGA-A2-A4RW	222	222	0	49	FEMALE	Stage IIIC	T2	M0	N3a	8958	18847	5672	3229
TCGA-GM-A4E0	2191	2191	0	67	FEMALE	Stage IIIC	T3	M0	N3a	6620	7525	2101	751
TCGA-A2-A4RY	648	648	0	46	FEMALE	Stage IIIC	T3	M0	N3a	3867	22443	7353	2793
TCGA-AC-A2FK	2650	2650	0	45	FEMALE	Stage IIIC	T2	M0	N3a	2798	27677	12878	4520
TCGA-BH-A0E0	134	134	0	38	FEMALE	Stage IIIC	T3	M0	N3a	703	7536	51	1505
TCGA-A8-A08X	1308	1308	0	43	FEMALE	Stage IIIC	T4d	M0	N3a	335	303356	139	9465
TCGA-A8-A09G	0	0	0	79	FEMALE	Stage IIIC	T3	M0	N3a	260	10834	521	5667
TCGA-B6-A0IB	3941	3941	1	64	FEMALE	Stage IV	T3	M1	N3	62259	14098	20937	16072
TCGA-AC-A3EH	197	197	1	79	FEMALE	Stage IIIC	T3	M0	N3	28286	54871	96	7984
TCGA-E2-A2P5	821	821	1	78	FEMALE	Stage IIIC	T2	M0	N3	22262	12427	10169	10321
TCGA-AR-A2LH	616	616	1	55	FEMALE	Stage III	T3	M0	N3	14337	62810	21347	4376
TCGA-A8-A08J	1127	1127	1	52	FEMALE	Stage IV	T4b	M1	N3	9861	399471	2033	11765
TCGA-A2-A0T2	255	255	1	66	FEMALE	Stage IV	T3	M1	N3	117	9189	38	8909
TCGA-C8-A1HO	375	375	0	34	FEMALE	Stage IIIC	T3	M0	N3	272532	45393	1214	7007
TCGA-E9-A1RC	1224	1224	0	56	FEMALE	Stage IIIC	T4b	M0	N3	145239	25607	26331	13872
TCGA-A8-A079	274	274	0	69	FEMALE	Stage IIIB	T4b	M0	N3	104658	15270	9283	8706
TCGA-AR-A5QN	488	488	0	68	FEMALE	Stage IIIC	T2	M0	N3	72966	31929	684	5085
TCGA-BH-A0BC	974	974	0	60	FEMALE	Stage IIIC	T2	M0	N3	69550	9995	3568	5484
TCGA-E9-A3Q9	560	560	0	78	FEMALE	Stage IIIC	T3	M0	N3	38306	9520	47621	4518
TCGA-AR-A24T	2312	2312	0	46	FEMALE	Stage IIIC	T3	M0	N3	29543	23725	55225	3018
TCGA-E2-A3DX	478	478	0	43	FEMALE	Stage IIIC	T2	M0	N3	25471	83943	18757	5412
TCGA-AO-A0J9	1613	1613	0	61	FEMALE	Stage IIIC	T2	M0	N3	21825	7813	3403	3838
TCGA-AO-A0JA	655	655	0	36	FEMALE	Stage IIIC	T2	M0	N3	20927	15959	1844	5012
TCGA-E9-A5FK	447	447	0	60	FEMALE	Stage IIIC	T2	M0	N3	6635	29552	853	9806
TCGA-BH-A28O	1120	1120	0	50	FEMALE	Stage IIIC	T3a	M0	N3	4491	22585	1504	4121
TCGA-A8-A09W	30	30	0	70	FEMALE	Stage IIIB	T2	M0	N3	2007	161295	617	3979
TCGA-E2-A14P	1246	1246	0	79	FEMALE	Stage IIIC	T2	M0	N3	281	490395	98	7639
TCGA-A2-A0T1	521	521	0	55	FEMALE	Stage IIIC	T3	M0	N3	163	421980	75	7156
TCGA-E9-A1R3	78	78	0	70	FEMALE	Stage IIIC	T2	M0	N3	22	4646	2	5205
TCGA-BH-A18U	1563	1563	1	72	FEMALE	Stage IIIA	T2	M0	N2a	121320	36534	765	4911
TCGA-E2-A1B4	1004	1004	1	74	FEMALE	Stage IIIA	T1c	M0	N2a	90172	39030	180	7671
TCGA-A2-A0YT	723	723	1	56	FEMALE	Stage IIIB	T4b	M0	N2a	62765	24685	233	15898
TCGA-BH-A0C1	1411	1411	1	61	FEMALE	Stage IIIA	T3	M0	N2a	26076	25410	17548	5497
TCGA-PE-A5DC	1430	1430	1	72	FEMALE	Stage IIIA	T2	M0	N2a	16234	21488	3532	2441
TCGA-A2-A0SV	825	825	1	63	FEMALE	Stage IV	T2	M1	N2a	8542	25723	2898	6613
TCGA-B6-A409	573	573	1	44	FEMALE	Stage IIIA	T1c	M0	N2a	524	15256	345	28664
TCGA-AQ-A7U7	584	584	1	55	FEMALE	Stage IIIA	T2	M0	N2a	426	9196	96	3773
TCGA-A8-A08L	30	30	1	89	FEMALE	Stage IIIA	T3	M0	N2a	194	37952	130	10064
TCGA-A2-A3XS	1032	1032	1	62	FEMALE	Stage IIIA	T1	M0	N2a	101	21285	74	24130
TCGA-D8-A1X8	783	783	0	62	FEMALE	Stage IIIA	T1c	M0	N2a	132525	31525	3422	5719
TCGA-A2-A1FW	528	528	0	62	FEMALE	Stage IIIA	T3	M0	N2a	122794	11433	312	4360
TCGA-D8-A1JC	480	480	0	59	FEMALE	Stage IIIA	T2	M0	N2a	117227	27243	3838	10156
TCGA-A8-A09Q	761	761	0	83	FEMALE	Stage IIIB	T4b	M0	N2a	87924	14328	21293	7465
TCGA-A2-A0ET	1066	1066	0	58	FEMALE	Stage IIIA	T2	M0	N2a	76927	32840	9417	8758
TCGA-A2-A1FX	1847	1847	0	61	FEMALE	Stage IIIA	T3	M0	N2a	59227	22812	13962	10435
TCGA-BH-A0HP	414	414	0	65	FEMALE	Stage IIIA	T3	M0	N2a	45725	20717	776	5070
TCGA-D8-A27I	439	439	0	58	FEMALE	Stage IIIA	T1c	M0	N2a	42180	24110	9319	7364
TCGA-E2-A107	1047	1047	0	54	FEMALE	Stage IIIA	T3	M0	N2a	38473	40946	283	29208
TCGA-D8-A27L	499	499	0	49	FEMALE	Stage IIIA	T1c	M0	N2a	38018	28521	46698	10019
TCGA-A8-A07I	426	426	0	69	FEMALE	Stage IIIA	T2	M0	N2a	36667	289401	133	3585
TCGA-AO-A0JG	798	798	0	49	FEMALE	Stage IIIA	T2	M0	N2a	35839	22281	888	3920
TCGA-A2-A25E	3204	3204	0	34	FEMALE	Stage IIIA	T2	M0	N2a	30805	26359	9336	7961
TCGA-BH-A0H7	702	702	0	65	FEMALE	Stage IIIA	T1c	M0	N2a	26468	17414	12798	14893
TCGA-BH-A0DV	2064	2064	0	54	FEMALE	Stage IIIA	T2	M0	N2a	25325	26171	2822	5007
TCGA-BH-A0E2	435	435	0	49	FEMALE	Stage IIIA	T2	M0	N2a	25278	9443	4143	4601
TCGA-BH-A0DS	78	78	0	71	FEMALE	Stage IIIA	T2	M0	N2a	24186	17790	5946	5302
TCGA-A8-A06P	396	396	0	63	FEMALE	Stage IIIA	T1c	M0	N2a	23335	23585	7185	3332
TCGA-4H-AAAK	348	348	0	50	FEMALE	Stage IIIA	T2	M0	N2a	21100	16213	101	19689
TCGA-D8-A1XD	522	522	0	36	FEMALE	Stage IIIA	T1c	M0	N2a	20925	25707	10883	5541
TCGA-A2-A1G6	501	501	0	50	FEMALE	Stage IIIA	T2	M0	N2a	19046	17951	19203	4588
TCGA-A8-A092	942	942	0	48	FEMALE	Stage IIIA	T2	M0	N2a	17027	46962	18020	9825
TCGA-A2-A0YL	1474	1474	0	48	FEMALE	Stage IIIA	T3	M0	N2a	15718	15011	29846	3566
TCGA-V7-A7HQ	2033	2033	0	75	FEMALE	Stage IIIA	T1c	M0	N2a	13560	15164	15684	16081
TCGA-BH-A0B5	2136	2136	0	40	FEMALE	Stage IIIA	T2	M0	N2a	11803	25902	4447	5409
TCGA-A2-A0CK	4159	4159	0	60	FEMALE	Stage IIIA	T3	M0	N2a	9031	28713	5583	6028
TCGA-D8-A27N	519	519	0	36	FEMALE	Stage IIIA	T2	M0	N2a	8914	176260	370	3600
TCGA-E2-A108	837	837	0	64	FEMALE	Stage IIIA	T2	M0	N2a	8320	7255	2223	2737
TCGA-GM-A3XN	2019	2019	0	44	FEMALE	Stage IIIA	T1c	M0	N2a	7015	18856	14660	5607
TCGA-A2-A0YH	659	659	0	53	FEMALE	Stage IIIA	T2	M0	N2a	5786	21896	7147	4195
TCGA-A2-A0CL	3015	3015	0	37	FEMALE	Stage IIIA	T3	M0	N2a	3135	9579	572	4745
TCGA-D8-A1JF	366	366	0	79	FEMALE	Stage IIIA	T1c	M0	N2a	1340	26590	132	8612
TCGA-A8-A08P	943	943	0	70	FEMALE	Stage IIIA	T2	M0	N2a	1012	132712	16	12552
TCGA-AO-A0JE	2335	2335	0	53	FEMALE	Stage IIIA	T2	M0	N2a	513	126424	119	3522
TCGA-AO-A0JL	1683	1683	0	59	FEMALE	Stage IIIA	T2	M0	N2a	400	30633	54	6936
TCGA-A8-A07U	760	760	0	66	FEMALE	Stage IIIA	T2	M0	N2a	129	5139	28	4817
TCGA-B6-A400	215	215	0	43	FEMALE	Stage IIIA	T2	M0	N2a	85	16557	197	7912
TCGA-A2-A0YJ	566	566	0	39	FEMALE	Stage IIIA	T3	M0	N2a	61	130038	25	10778
TCGA-AR-A2LK	1649	1649	1	62	FEMALE	Stage III	T3	M0	N2	121214	21060	33690	5713
TCGA-BH-A1FM	1388	1388	1	44	FEMALE	Stage IIIA	T2	M0	N2	63573	5852	125	3632
TCGA-A2-A0SW	1365	1365	1	82	FEMALE	Stage IV	T2	M1	N2	24160	3273	2662	5474
TCGA-AR-A0U2	2551	2551	1	47	FEMALE	Stage IIIA	T2	M0	N2	22989	23381	2270	7678
TCGA-AR-A1AR	524	524	1	50	FEMALE	Stage IIIA	T1	M0	N2	3516	6882	89	7980
TCGA-BH-A18J	612	612	1	56	FEMALE	Stage IV	T4b	M1	N2	1063	7709	164	13678
TCGA-BH-A1F8	1	1	1	90	FEMALE	Stage IIIB	T4b	M0	N2	470	698302	93	5582
TCGA-C8-A12Q	385	385	1	78	FEMALE	Stage IIIA	T1	M0	N2	468	4302	87	2526
TCGA-E9-A1N3	1059	1059	0	70	FEMALE	Stage IIIA	T1c	M0	N2	150235	26215	3685	9471
TCGA-E9-A1RE	1054	1054	0	74	FEMALE	Stage IIIA	T2	M0	N2	138323	44942	7873	4562
TCGA-AN-A0XP	9	9	0	69	FEMALE	Stage IIIA	T2	M0	N2	128575	31494	16030	3676
TCGA-AN-A0XV	162	162	0	67	FEMALE	Stage IIIA	T2	M0	N2	91193	13878	3253	6223
TCGA-AN-A0FW	11	11	0	67	FEMALE	Stage IIIA	T2	M0	N2	87198	10779	6512	5051
TCGA-AN-A0AS	10	10	0	70	FEMALE	Stage IIIA	T2	M0	N2	70827	8797	1598	3577
TCGA-AN-A0XO	375	375	0	59	FEMALE	Stage IIIA	T2	M0	N2	70630	9708	20170	5356
TCGA-C8-A8HR	408	408	0	49	FEMALE	Stage IIIA	T3	M0	N2	65852	2500	181	10632
TCGA-AR-A24M	2947	2947	0	38	FEMALE	Stage IIIA	T2	M0	N2	65573	31593	33916	6162
TCGA-C8-A26V	616	616	0	47	FEMALE	Stage IIIA	T3	M0	N2	56016	13320	19935	6394
TCGA-B6-A0RV	5156	5156	0	42	FEMALE	Stage IIIA	T3	M0	N2	54622	12884	26709	4385
TCGA-A8-A06Q	31	31	0	63	FEMALE	Stage IIIA	T3	M0	N2	40841	27700	17544	9336
TCGA-E9-A226	1038	1038	0	45	FEMALE	Stage IIIA	T2	M0	N2	34332	10999	17777	3216
TCGA-AR-A24R	2653	2653	0	45	FEMALE	Stage IIIA	T1	M0	N2	34177	18593	5059	11574
TCGA-E9-A1RG	647	647	0	62	FEMALE	Stage IIIA	T1c	M0	N2	34152	19093	5268	15818
TCGA-E9-A54Y	384	384	0	63	FEMALE	Stage IIIA	T2	M0	N2	30878	18905	1440	4311
TCGA-C8-A1HI	343	343	0	40	FEMALE	Stage IIIA	T2	M0	N2	29368	46702	3680	9976
TCGA-E9-A1RF	200	200	0	68	FEMALE	Stage IIIA	T2	M0	N2	28735	35768	527	5487
TCGA-E9-A22E	912	912	0	56	FEMALE	Stage IIIA	T2	M0	N2	28418	5958	790	6357
TCGA-AO-A03L	2442	2442	0	34	FEMALE	Stage IIIA	T3	M0	N2	22676	38380	32560	3699
TCGA-AR-A24O	2561	2561	0	43	FEMALE	Stage IIIA	T3	M0	N2	22102	13230	24013	2351
TCGA-C8-A8HP	396	396	0	59	FEMALE	Stage IIIA	T2	M0	N2	21400	22279	36322	14643
TCGA-AN-A0FJ	242	242	0	59	FEMALE	Stage IV	T2	M1	N2	18909	619609	292	22442
TCGA-AR-A1AU	2318	2318	0	39	FEMALE	Stage IIIA	T2	M0	N2	17872	20718	26149	4804
TCGA-C8-A130	370	370	0	52	FEMALE	Stage IIIA	T3	M0	N2	17644	25122	2677	5883
TCGA-E2-A1L7	1836	1836	0	40	FEMALE	Stage IIIA	T2	M0	N2	17274	4566	15056	3611
TCGA-AN-A04A	90	90	0	36	FEMALE	Stage IIIA	T2	M0	N2	17061	12241	1869	7314
TCGA-AR-A0TT	2636	2636	0	53	FEMALE	Stage IIIA	T2	M0	N2	15457	10848	103	2646
TCGA-E9-A1N4	1000	1000	0	41	FEMALE	Stage IIIA	T2	M0	N2	13481	17563	34447	5745
TCGA-E9-A1RI	1084	1084	0	43	FEMALE	Stage IIIA	T1c	M0	N2	13378	41068	1937	2170
TCGA-BH-A0B4	1191	1191	0	65	MALE	Stage IIIA	T2	M0	N2	13364	23556	2460	3644
TCGA-A2-A4S2	643	643	0	62	FEMALE	Stage IIIA	T3	M0	N2	12817	16906	10522	4242
TCGA-AN-A0FZ	10	10	0	45	FEMALE	Stage IIIA	T2	M0	N2	10489	10371	130	7640
TCGA-C8-A138	380	380	0	54	FEMALE	Stage IIIA	T2	M0	N2	8406	25281	1680	10301
TCGA-AN-A0XS	10	10	0	63	FEMALE	Stage IIIA	T2	M0	N2	7669	5872	54204	2473
TCGA-E2-A572	1208	1208	0	72	FEMALE	Stage IIIA	T2	M0	N2	7204	19901	397	10857
TCGA-AR-A254	2213	2213	0	50	FEMALE	Stage IIIA	T2	M0	N2	6898	471548	11586	8629
TCGA-AR-A251	2387	2387	0	51	FEMALE	Stage IIIA	T2	M0	N2	2258	15307	159	14237
TCGA-AN-A0XR	10	10	0	55	FEMALE	Stage IIIA	T2	M0	N2	2246	18163	16	3723
TCGA-AN-A0XW	170	170	0	36	FEMALE	Stage IIIA	T2	M0	N2	2047	7592	615	3781
TCGA-E2-A14X	972	972	0	55	FEMALE	Stage IIIA	T2	M0	N2	1122	18128	155	15411
TCGA-C8-A278	297	297	0	61	FEMALE	Stage IIIA	T2	M0	N2	557	224357	182	4224
TCGA-AN-A0XN	10	10	0	68	FEMALE	Stage IIIA	T2	M0	N2	292	7164	12	17449
TCGA-E2-A1B0	1631	1631	0	50	FEMALE	Stage IIIA	T2	M0	N2	226	680744	472	14125
TCGA-C8-A131	411	411	0	82	FEMALE	Stage IIIA	T2	M0	N2	177	9314	78	9491
TCGA-PL-A8LZ	302	302	0	29	FEMALE	Stage IIIB	T4b	M0	N2	133	3921	102	5061
TCGA-AN-A0XT	10	10	0	54	FEMALE	Stage IIIA	T2	M0	N2	93	7268	15	7005
TCGA-A2-A3XU	912	912	1	35	FEMALE	Stage IIB	T2	M0	N1mi	109520	21185	900	4733
TCGA-AC-A2FM	792	792	1	87	FEMALE	Stage IIB	T2	M0	N1mi	91372	74175	1482	9525
TCGA-BH-A18L	811	811	1	50	FEMALE	Stage IIIA	T3	M0	N1mi	66665	45097	6087	7685
TCGA-BH-A0BF	1324	1324	1	56	FEMALE	Stage IIB	T2	M0	N1mi	5231	9690	2755	3294
TCGA-BH-A0C7	2767	2767	0	48	FEMALE	Stage IIB	T2	M0	N1mi	112652	47606	815	6458
TCGA-E2-A14Q	1163	1163	0	50	FEMALE	Stage IIB	T2	M0	N1mi	104121	16931	16008	8480
TCGA-A2-A0ER	2263	2263	0	63	FEMALE	Stage IB	T1c	M0	N1mi	100902	25926	4112	11654
TCGA-A2-A0YC	990	990	0	59	FEMALE	Stage IIB	T2	M0	N1mi	70417	54661	64143	4285
TCGA-E2-A1IK	1800	1800	0	71	FEMALE	Stage IIA	T1c	M0	N1mi	64235	3264	7037	2755
TCGA-E2-A570	931	931	0	47	FEMALE	Stage IB	T1c	M0	N1mi	62227	10488	37990	4535
TCGA-A2-A3KD	1206	1206	0	47	FEMALE	Stage IIIA	T3	M0	N1mi	53204	32222	10579	7043
TCGA-E2-A106	2541	2541	0	34	FEMALE	Stage IB	T1c	M0	N1mi	46914	27590	7768	6092
TCGA-A2-A0T3	1516	1516	0	37	FEMALE	Stage IB	T1c	M0	N1mi	44753	21998	32399	9611
TCGA-S3-AA17	424	424	0	64	FEMALE	Stage IIB	T2	cM0 (i+)	N1mi	42539	54773	1164	4312
TCGA-E2-A1L9	598	598	0	40	FEMALE	Stage IIA	T1c	M0	N1mi	41412	20723	9375	6331
TCGA-E2-A1L6	1648	1648	0	44	FEMALE	Stage IIA	T1c	M0	N1mi	25497	21901	55789	7374
TCGA-A2-A04Y	1099	1099	0	53	FEMALE	Stage IIB	T2	M0	N1mi	23622	27191	2704	6308
TCGA-E2-A1IG	2140	2140	0	45	FEMALE	Stage IIB	T2	M0	N1mi	23154	24302	1599	3786
TCGA-BH-A0BT	2365	2365	0	56	FEMALE	Stage IIA	T1c	M0	N1mi	20675	44753	18138	11549
TCGA-BH-A42V	635	635	0	41	FEMALE	Stage IB	T1c	M0	N1mi	15510	16755	1175	5460
TCGA-E2-A15H	393	393	0	38	FEMALE	Stage IIA	T1c	M0	N1mi	13709	179898	3103	8017
TCGA-GM-A5PX	551	551	0	65	FEMALE	Stage IIB	T2	M0	N1mi	11786	24822	3899	5605
TCGA-A7-A4SB	418	418	0	56	FEMALE	Stage IIIA	T3	M0	N1mi	11336	26278	1038	2550
TCGA-AC-A3TM	762	762	0	50	FEMALE	Stage IIIA	T3	M0	N1mi	6354	23611	11701	7982
TCGA-A2-A04W	3102	3102	0	50	FEMALE	Stage IIB	T2	M0	N1mi	303	190980	63	9848
TCGA-E2-A158	450	450	0	43	FEMALE	Stage IIA	T1c	M0	N1mi	17	15845	11	68
TCGA-BH-A1F0	785	785	1	80	FEMALE	Stage IIA	T1a	M0	N1c	959	17320	356	20020
TCGA-BH-A204	2534	2534	1	80	FEMALE	Stage IIB	T2	M0	N1b	191960	18842	336	8426
TCGA-BH-A1EV	365	365	1	45	FEMALE	Stage IIIA	T3	M0	N1b	80219	30390	82988	9970
TCGA-B6-A0WV	2417	2417	1	67	FEMALE	Stage IIB	T2	M0	N1b	79603	9748	4253	4022
TCGA-B6-A0WX	639	639	1	40	FEMALE	Stage IIIA	T3	M0	N1b	66751	11096	450	2797
TCGA-B6-A0X5	2097	2097	1	61	FEMALE	Stage IIB	T2	M0	N1b	62284	8209	12545	6572
TCGA-BH-A1FJ	1927	1927	1	66	FEMALE	Stage IIIA	T3	M0	N1b	61190	24911	47357	8560
TCGA-BH-A18Q	1692	1692	1	56	FEMALE	Stage IIB	T2	M0	N1b	43331	28444	12494	2814
TCGA-BH-A1FB	3669	3669	1	60	FEMALE	Stage IIB	T2	M0	N1b	35188	20916	66415	5399
TCGA-BH-A1FL	1673	1673	1	69	FEMALE	Stage IIB	T2	M0	N1b	34990	8503	249	8886
TCGA-B6-A0X4	860	860	1	62	FEMALE	Stage IIB	T2	M0	N1b	32265	32674	57562	3813
TCGA-B6-A0IG	4456	4456	1	50	FEMALE	Stage IIB	T2	M0	N1b	25424	389285	1592	5633
TCGA-BH-A1EW	1694	1694	1	38	FEMALE	Stage IIA	T2	M0	N1b	22504	24140	15936	9940
TCGA-B6-A0IH	2965	2965	1	81	FEMALE	Stage IIIA	T3	M0	N1b	15673	14851	6214	2464
TCGA-BH-A1F2	959	959	1	53	FEMALE	Stage IIIB	T4b	M0	N1b	13462	162082	633	5660
TCGA-B6-A0IE	1993	1993	1	38	FEMALE	Stage IIIA	T3	M0	N1b	11323	12976	27062	4075
TCGA-B6-A0WY	3461	3461	1	40	FEMALE	Stage IIIA	T3	M0	N1b	10520	28511	7389	6607
TCGA-BH-A1EX	1508	1508	1	67	FEMALE	Stage IIB	T2	M0	N1b	6655	38030	386	10374
TCGA-GM-A2DA	6593	6593	1	46	FEMALE	Stage IIB	T2	M0	N1b	3165	47734	1284	852
TCGA-BH-A208	1759	1759	1	48	FEMALE	Stage IIB	T2	M0	N1b	465	11770	329	5448
TCGA-BH-A18V	1556	1556	1	48	FEMALE	Stage IIB	T2	M0	N1b	382	19361	53.5	7020
TCGA-BH-A1FC	3472	3472	1	78	FEMALE	Stage IIA	T1c	M0	N1b	264	6706	54	10796
TCGA-BH-A18N	468	468	1	88	FEMALE	Stage IIA	T2	M0	N1b	197	10325	44	12697
TCGA-BH-A1FH	1034	1034	1	47	FEMALE	Stage IV	T2	M1	N1b	127	16985	62	2224
TCGA-BH-A203	1174	1174	1	78	FEMALE	Stage IIB	T2	M0	N1b	59	10673	8	9864
TCGA-AO-A0J3	651	651	0	67	FEMALE	Stage IIB	T2	M0	N1b	91099	14732	5257	9110
TCGA-B6-A0RI	7126	7126	0	44	FEMALE	Stage IIIB	T4b	M0	N1b	40197	17319	54105	6435
TCGA-B6-A0WZ	6292	6292	0	50	FEMALE	Stage II	T2	M0	N1b	39061	22755	20565	4733
TCGA-B6-A0I5	8556	8556	0	49	FEMALE	Stage IIB	T2	M0	N1b	9554	24005	4133	7280
TCGA-B6-A0IQ	4285	4285	0	40	FEMALE	Stage IIIA	T3	M0	N1b	91	10968	19	1193
TCGA-D8-A1XC	377	377	1	85	FEMALE	Stage IIIB	T4b	M0	N1a	158610	7368	23148	4405
TCGA-BH-A1F5	2712	2712	1	62	FEMALE	Stage IIA	T1c	M0	N1a	89124	10389	28805	8580
TCGA-A8-A06U	883	883	1	80	FEMALE	Stage IIB	T2	M0	N1a	59255	35047	2972	8423
TCGA-A8-A08T	3409	3409	1	64	FEMALE	Stage IV	T2	M1	N1a	56536	27642	2000	8899
TCGA-AO-A0J5	792	792	1	48	FEMALE	Stage IV	T4	M1	N1a	37813	27632	221	8006
TCGA-BH-A0EA	991	991	1	72	FEMALE	Stage IIA	T1c	M0	N1a	26991	24527	1383	3851
TCGA-BH-A1FR	1642	1642	1	73	FEMALE	Stage IIIB	T4b	M0	N1a	17029	212318	1327	4659
TCGA-AC-A62V	348	348	1	58	MALE	Stage IV	T2	M1	N1a	13875	30473	10885	3696
TCGA-BH-A1ES	3462	3462	1	35	FEMALE	Stage IIB	T2	M0	N1a	10281.5	21350	2855	4268.5
TCGA-A2-A1G4	595	595	0	71	FEMALE	Stage IIIA	T3	M0	N1a	191744	14876	15564	6894
TCGA-E2-A15R	1732	1732	0	64	FEMALE	Stage IIA	T1c	M0	N1a	134729	38275	1509	10264
TCGA-A8-A06T	1614	1614	0	75	FEMALE	Stage IIIA	T3	M0	N1a	131270	49603	41356	9162
TCGA-EW-A1PA	575	575	0	59	FEMALE	Stage IIB	T2	M0	N1a	113038	12388	22642	4145
TCGA-D8-A1XG	448	448	0	86	FEMALE	Stage IIIB	T4b	M0	N1a	104544	8114	25563	4382
TCGA-EW-A1PE	320	320	0	56	FEMALE	Stage IIA	T1c	M0	N1a	103529	24086	9051	6415
TCGA-E2-A155	640	640	0	58	FEMALE	Stage IIB	T2	M0	N1a	99638	58977	363	6423
TCGA-B6-A0RO	4929	4929	0	71	FEMALE	Stage IIIB	T4	M0	N1a	95779	33536	1045	19405
TCGA-D8-A1XO	1682	1682	0	56	FEMALE	Stage IIB	T2	M0	N1a	90741	26375	3764	6666
TCGA-BH-A0E7	1363	1363	0	79	FEMALE	Stage IIB	T2	M0	N1a	90704	28651	160272	10880
TCGA-D8-A1J8	431	431	0	77	FEMALE	Stage IIB	T2	M0	N1a	89329	6013	419	4361
TCGA-A8-A085	1124	1124	0	44	MALE	Stage IIB	T2	M0	N1a	88542	44322	81	9130
TCGA-A8-A07G	577	577	0	65	FEMALE	Stage IIA	T1c	M0	N1a	87322	42759	4484	5420
TCGA-A7-A26H	724	724	0	72	FEMALE	Stage IIA	T1	M0	N1a	87132	50694	45614	3393
TCGA-E2-A10B	1141	1141	0	67	FEMALE	Stage IIB	T2	M0	N1a	82735	20238	6098	8240
TCGA-BH-A0HL	72	72	0	56	FEMALE	Stage IIB	T2	M0	N1a	81306	29709	6330	18153
TCGA-EW-A1P5	703	703	0	77	FEMALE	Stage IIB	T2	M0	N1a	80112	13348	41580	4721
TCGA-E2-A15E	630	630	0	40	FEMALE	Stage IIA	T1c	M0	N1a	77648	24920	55270	8946
TCGA-BH-A0W3	728	728	0	58	FEMALE	Stage IIA	T1c	M0	N1a	76501	28095	7586	6690
TCGA-PL-A8LX	5	5	0	35	FEMALE	Stage IV	T4	M1	N1a	75129	26795	6271	5895
TCGA-EW-A1PH	607	607	0	52	FEMALE	Stage IIA	T1c	M0	N1a	69018	34736	3793	9584
TCGA-A2-A0YE	554	554	0	48	FEMALE	Stage IIB	T2	M0	N1a	68210	21348	46988	5141
TCGA-A8-A08R	30	30	0	52	FEMALE	Stage IIB	T2	M0	N1a	63120	27166	12780	9059
TCGA-E2-A15K	275	275	0	58	FEMALE	Stage IIB	T2	M0	N1a	62058.5	26564.5	2201	7680.5
TCGA-BH-A0E9	2489	2489	0	53	FEMALE	Stage IIB	T2	M0	N1a	60706	32251	12113	6398
TCGA-A8-A09E	1492	1492	0	73	FEMALE	Stage IIIB	T4b	M0	N1a	60549	39958	14504	15653
TCGA-D8-A140	403	403	0	62	FEMALE	Stage IIB	T2	M0	N1a	59297	44268	297	6263
TCGA-BH-A0BV	1519	1519	0	78	FEMALE	Stage IIB	T2	M0	N1a	59099	17296	15963	8778
TCGA-GM-A5PV	412	412	0	63	FEMALE	Stage IIB	T2	M0	N1a	58491	29626	6175	8610
TCGA-D8-A1JE	575	575	0	62	FEMALE	Stage IIA	T1c	M0	N1a	58185	29562	36996	7166
TCGA-E2-A14O	1359	1359	0	76	FEMALE	Stage IIIA	T3	M0	N1a	57628	19162	29715	6585
TCGA-A8-A07J	365	365	0	35	FEMALE	Stage IIB	T2	M0	N1a	56861	135710	12517	6745
TCGA-E2-A56Z	252	252	0	69	FEMALE	Stage IIB	T2	M0	N1a	56463	16457	1044	5912
TCGA-BH-A0DD	2486	2486	0	58	MALE	Stage IIB	T2	M0	N1a	56222	115980	52100	3112
TCGA-BH-A0B1	1148	1148	0	66	FEMALE	Stage IIB	T2	M0	N1a	56127	16802	31187	6330
TCGA-A8-A09B	365	365	0	58	FEMALE	Stage IIIB	T4b	M0	N1a	53760	13074	2907	3957
TCGA-AO-A0JJ	1887	1887	0	54	FEMALE	Stage IIB	T2	M0	N1a	53387	12603	12220	3135
TCGA-BH-A0GZ	328	328	0	62	FEMALE	Stage IIA	T1c	M0	N1a	50917	14979	7675	7366
TCGA-D8-A1XR	482	482	0	56	FEMALE	Stage IIB	T2	M0	N1a	50042	24194	40621	12420
TCGA-A1-A0SG	434	434	0	61	FEMALE	Stage IIB	T2	M0	N1a	49828	32044	44196	17424
TCGA-EW-A1PD	424	424	0	61	MALE	Stage IIA	T1c	M0	N1a	49776	17932	166	5529
TCGA-EW-A1P6	562	562	0	64	FEMALE	Stage IIB	T2	M0	N1a	49412	13124	58348	4993
TCGA-S3-AA15	421	421	0	51	FEMALE	Stage IIB	T2	cM0 (i+)	N1a	48754	18851	4797	5293
TCGA-A8-A06R	547	547	0	69	FEMALE	Stage IIB	T2	M0	N1a	48091	7416	182	3860
TCGA-BH-AB28	287	287	0	53	FEMALE	Stage IIIA	T3	M0	N1a	44064	47321	9407	12491
TCGA-E2-A1IL	118	118	0	78	FEMALE	Stage IIA	T1c	M0	N1a	43854	24094	2301	3801
TCGA-GM-A3NY	1162	1162	0	72	FEMALE	Stage IIB	T2	M0	N1a	42563	20043	470	8108
TCGA-BH-A0W5	1288	1288	0	77	FEMALE	Stage IIA	T1c	M0	N1a	41860	15959	22388	4833
TCGA-A8-A084	458	458	0	81	FEMALE	Stage IIB	T2	M0	N1a	41051	16262	83	5735
TCGA-A2-A0D4	767	767	0	37	FEMALE	Stage IIB	T2	M0	N1a	40213	42769	998	8223
TCGA-D8-A1XB	552	552	0	62	FEMALE	Stage IIB	T2	M0	N1a	39044	15299	42634	3965
TCGA-BH-A28Q	1119	1119	0	46	FEMALE	Stage IIB	T2	M0	N1a	38415	45190	30161	10156
TCGA-E2-A1L8	2240	2240	0	52	FEMALE	Stage IIB	T2	M0	N1a	37167	19674	19300	5142
TCGA-A8-A07F	577	577	0	65	FEMALE	Stage IIB	T2	M0	N1a	36877	22633	351174	6736
TCGA-A2-A0CV	3011	3011	0	41	FEMALE	Stage IIB	T2	M0	N1a	36112	20344	12116	9921
TCGA-A2-A4S3	666	666	0	59	FEMALE	Stage IIB	T2	M0	N1a	35909	426218	196	7600
TCGA-D8-A1X9	727	727	0	66	FEMALE	Stage IIB	T2	M0	N1a	35457	13360	1571	4471
TCGA-BH-A0DH	1156	1156	0	63	FEMALE	Stage IIB	T2	M0	N1a	35410	28247	6933	9165
TCGA-E2-A10C	1220	1220	0	54	FEMALE	Stage IIB	T2	M0	N1a	34040	17742	67	7077
TCGA-D8-A27K	1461	1461	0	47	FEMALE	Stage IIB	T2	M0	N1a	32680	39053	16515	5972
TCGA-AO-A0JD	2190	2190	0	59	FEMALE	Stage IIIA	T3	M0	N1a	32349	13450	5350	5342
TCGA-A8-A0A7	30	30	0	57	FEMALE	Stage IIB	T2	M0	N1a	31558	18841	107	10878
TCGA-D8-A1JD	552	552	0	41	FEMALE	Stage IIB	T2	M0	N1a	31287	32618	11759	7435
TCGA-BH-A0AW	622	622	0	56	FEMALE	Stage IIA	T1c	M0	N1a	30263	18011	1858	3562
TCGA-BH-A0C0	1270	1270	0	62	FEMALE	Stage IIA	T1c	M0	N1a	29718	25538	1737	4983
TCGA-LD-A7W6	404	404	0	54	FEMALE	Stage IIB	T2	M0	N1a	29670	25933	6118	7173
TCGA-AO-A0JF	1980	1980	0	68	FEMALE	Stage IIA	T1c	M0	N1a	29247	20648	6817	4972
TCGA-A1-A0SI	635	635	0	52	FEMALE	Stage IIB	T2	M0	N1a	29246	44866	8042	10112
TCGA-E2-A1LA	748	748	0	59	FEMALE	Stage IIA	T1c	M0	N1a	28113	26358	541	2483
TCGA-BH-A0HO	76	76	0	48	FEMALE	Stage IIA	T1c	M0	N1a	27938	23266	25121	11057
TCGA-BH-A18I	1093	1093	0	53	FEMALE	Stage IIA	T1c	cM0 (i+)	N1a	27547	20028	5190	6882
TCGA-BH-A0HX	829	829	0	54	FEMALE	Stage IIB	T2	M0	N1a	26863	20553	1199	8129
TCGA-A8-A07L	975	975	0	58	FEMALE	Stage IIIA	T3	M0	N1a	26807	16486	13796	8728
TCGA-A8-A082	549	549	0	58	FEMALE	Stage IIB	T2	M0	N1a	25824	14417	9392	11281
TCGA-AN-A041	7	7	0	29	FEMALE	Stage IIB	T2	M0	N1a	25767	61181	211	5100
TCGA-LL-A7T0	376	376	0	70	FEMALE	Stage IIB	T2	M0	N1a	23972	31268	64	5287
TCGA-B6-A401	2596	2596	0	47	FEMALE	Stage IIA	T1c	M0	N1a	23411	22420	4609	4542
TCGA-BH-A0DT	2403	2403	0	41	FEMALE	Stage IIA	T1c	M0	N1a	22692	25624	24615	6417
TCGA-D8-A1JB	1688	1688	0	54	FEMALE	Stage IIB	T2	M0	N1a	22037	25881	776	3317
TCGA-AO-A03R	2091	2091	0	57	FEMALE	Stage IIB	T2	M0	N1a	21481	2806	553	452
TCGA-BH-A0EI	1926	1926	0	51	FEMALE	Stage IIA	T1c	M0	N1a	20235	19463	746	4054
TCGA-A2-A0EY	1925	1925	0	62	FEMALE	Stage IIB	T2	M0	N1a	20225	302747	117	3456
TCGA-A2-A25C	523	523	0	50	FEMALE	Stage IIB	T2	M0	N1a	19139	40700	5924	17612
TCGA-A7-A13F	765	765	0	44	FEMALE	Stage IIIA	T3	M0	N1a	18915	32459	12088	9308
TCGA-BH-A0BJ	660	660	0	41	FEMALE	Stage IIB	T2	M0	N1a	18086	24849	16467	8271
TCGA-E2-A10E	865	865	0	64	FEMALE	Stage IIA	T1c	M0	N1a	15009	19787	12066	2078
TCGA-A7-A5ZW	326	326	0	47	FEMALE	Stage IIA	T1c	M0	N1a	15002	21472	16796	5186
TCGA-GM-A2DC	2535	2535	0	57	FEMALE	Stage IIA	T1c	M0	N1a	14812	24396	826	2949
TCGA-AO-A12C	2372	2372	0	42	FEMALE	Stage IIB	T2	M0	N1a	14348	55055	3068	3333
TCGA-A1-A0SJ	416	416	0	39	FEMALE	Stage IIIA	T3	M0	N1a	13903	27260	10959	10597
TCGA-S3-AA0Z	511	511	0	63	FEMALE	Stage IIB	T2	M0	N1a	13669	20536	61	3231
TCGA-A7-A4SA	454	454	0	40	FEMALE	Stage IIB	T2	M0	N1a	13114	22743	352	4854
TCGA-BH-A8G0	662	662	0	54	FEMALE	Stage IIB	T2	M0	N1a	12621	20456	6467	3971
TCGA-BH-A0BZ	2255	2255	0	59	FEMALE	Stage IIIA	T3	M0	N1a	11534	25986	4655	3741
TCGA-EW-A3U0	532	532	0	61	FEMALE	Stage IIIA	T3	M0	N1a	11290	788950	303	8610
TCGA-BH-A0BM	1876	1876	0	54	FEMALE	Stage IIB	T2	M0	N1a	10960	11463	513	1774
TCGA-EW-A1J1	575	575	0	38	FEMALE	Stage IIB	T2	M0	N1a	10486	43783	13719	5061
TCGA-AO-A03N	2031	2031	0	59	FEMALE	Stage IIB	T2	M0	N1a	10350	7841	119	4060
TCGA-AO-A03T	2124	2124	0	42	FEMALE	Stage IIB	T2	M0	N1a	10138	10518	1121	2591
TCGA-BH-A0DI	912	912	0	63	FEMALE	Stage IIB	T2	M0	N1a	10076	24334	1764	2251
TCGA-E2-A153	707	707	0	51	FEMALE	Stage IIB	T2	M0	N1a	9018	19431	10232	3043
TCGA-3C-AALJ	1302	1302	0	62	FEMALE	Stage IIB	T2	M0	N1a	8793	13040	577	41
TCGA-BH-A0AZ	1919	1919	0	47	FEMALE	Stage IIIA	T3	cM0 (i+)	N1a	8321	13225	866	3067
TCGA-A8-A075	518	518	0	42	FEMALE	Stage IIB	T2	M0	N1a	6640	14489	322	4371
TCGA-A2-A3KC	635	635	0	55	FEMALE	Stage IIB	T2	M0	N1a	6593	38713	11825	9408
TCGA-GM-A3XG	1330	1330	0	46	FEMALE	Stage IIIA	T3	M0	N1a	6067	34911	17907	8140
TCGA-A2-A0CW	3283	3283	0	67	FEMALE	Stage IIB	T2	M0	N1a	5807	11490	5099	4626
TCGA-D8-A1JM	590	590	0	59	FEMALE	Stage IIB	T2	M0	N1a	5085	16813	9	2201
TCGA-A2-A3XW	1505	1505	0	42	FEMALE	Stage IIB	T2	M0	N1a	4910	29711	754	4238
TCGA-A2-A3XT	2525	2525	0	45	FEMALE	Stage IIB	T2	M0	N1a	3808	4931	75	12632
TCGA-BH-A5IZ	567	567	0	51	FEMALE	Stage IIB	T2	cM0 (i+)	N1a	3467	14412	23	11210
TCGA-AO-A0JB	1542	1542	0	50	FEMALE	Stage IIIA	T3	M0	N1a	3459	3289	540	1164
TCGA-A2-A0ST	3017	3017	0	62	FEMALE	Stage IIA	T1c	M0	N1a	3247	10999	419	3432
TCGA-A2-A1G0	616	616	0	49	FEMALE	Stage IIB	T2	M0	N1a	2626	13955	619	9366
TCGA-BH-A0DZ	495	495	0	43	FEMALE	Stage IIB	T2	M0	N1a	2211	54496	761	1198
TCGA-A2-A3Y0	1167	1167	0	57	FEMALE	Stage IIB	T2	M0	N1a	1996	7857	28	2219
TCGA-D8-A145	410	410	0	80	FEMALE	Stage IIA	T1c	M0	N1a	797	8993	192	6572
TCGA-AO-A129	3286	3286	0	29	FEMALE	Stage IIB	T2	M0	N1a	644	8327	188	2090
TCGA-AO-A12D	2515	2515	0	43	FEMALE	Stage IIA	T1c	M0	N1a	430	477019	162	6370
TCGA-D8-A1XT	506	506	0	61	FEMALE	Stage IIA	T1c	M0	N1a	329	571165	155	7479
TCGA-BH-A0B7	2559	2559	0	42	FEMALE	Stage IIB	T2	M0	N1a	296	621744	195	10671
TCGA-A2-A3XY	1064	1064	0	49	FEMALE	Stage IIB	T2	M0	N1a	275	17507	360	7278
TCGA-E2-A1AZ	2329	2329	0	63	FEMALE	Stage IIB	T2	M0	N1a	240	7006	174	1300
TCGA-3C-AALI	4005	4005	0	50	FEMALE	Stage IIB	T2	M0	N1a	158	383186	54	3939
TCGA-EW-A6SD	1010	1010	0	32	FEMALE	Stage IIB	T2	M0	N1a	111	330167	43	5434
TCGA-A8-A086	396	396	0	59	FEMALE	Stage IIA	T1c	M0	N1a	104	333227	41	5545
TCGA-LL-A5YP	450	450	0	49	FEMALE	Stage IIB	T2	M0	N1a	100	7329	37	11514
TCGA-GM-A2DF	2155	2155	0	53	FEMALE	Stage IIA	T1c	M0	N1a	99	6272	26	4909
TCGA-BH-A0B3	1203	1203	0	53	FEMALE	Stage IIB	T2	M0	N1a	74	8447	59	7597
TCGA-BH-A0BD	554	554	0	47	FEMALE	Stage IIA	T1c	M0	N1a	51	19280	70	8517
TCGA-AO-A03P	2911	2911	1	54	FEMALE	Stage IIB	T2	M0	N1	64583	25730	7980	6200
TCGA-AR-A24L	2866	2866	1	26	FEMALE	Stage IIB	T2	M0	N1	42348	32700	13721	5346
TCGA-E9-A2JS	904	904	1	72	FEMALE	Stage IIB	T2	M0	N1	41249	36279	925	6241
TCGA-E9-A1N6	678	678	1	52	FEMALE	Stage IIB	T2	M0	N1	22417	34118	5832	5631
TCGA-BH-A1EO	2798	2798	1	68	FEMALE	Stage IIA	T1c	M0	N1	22093	8288	72081	1480
TCGA-BH-A18M	2207	2207	1	39	FEMALE	Stage IIIA	T3	M0	N1	21807	15882	40679	4381
TCGA-BH-A1FE	2273	2273	1	31	FEMALE	Stage IIB	T2	M0	N1	6922.5	16906.5	11404	2300.5
TCGA-BH-A18R	1142	1142	1	50	FEMALE	Stage IIA	T2b	M0	N1	4837	162584	257	8323
TCGA-B6-A0IK	571	571	1	63	FEMALE	Stage IIIB	T4	M0	N1	2872	14762	736	4421
TCGA-AR-A5QQ	322	322	1	68	FEMALE	Stage IIIA	T3	M0	N1	713	4529	292	1411
TCGA-B6-A3ZX	1152	1152	1	50	FEMALE	Stage IV	T3	M1	N1	515	9394	108	687
TCGA-AR-A0TR	160	160	1	68	FEMALE	Stage IIB	T2	M0	N1	500	5251	236	265
TCGA-B6-A0I6	991	991	1	49	FEMALE	Stage IIA	T1c	M0	N1	49	9338	79	4065
TCGA-A8-A097	365	365	0	65	FEMALE	Stage IIB	T2	M0	N1	202580	18071	29849	7267
TCGA-E9-A227	975	975	0	42	FEMALE	Stage IIB	T2	M0	N1	160676	21290	2591	2091
TCGA-C8-A275	1	1	0	56	FEMALE	Stage IIA	T1	M0	N1	135250	22289	479	4660
TCGA-E9-A24A	747	747	0	69	FEMALE	Stage IIA	T1c	M0	N1	126083	15446	22320	6737
TCGA-E9-A228	1285	1285	0	58	FEMALE	Stage IIB	T2	M0	N1	115055	118795	155	2571
TCGA-A8-A07P	334	334	0	68	FEMALE	Stage IIB	T2	M0	N1	102732	96574	4515	8171
TCGA-C8-A26W	381	381	0	58	FEMALE	Stage IIB	T2	M0	N1	100826	25993	5666	14501
TCGA-A2-A0CY	1673	1673	0	63	FEMALE	Stage IIB	T2	M0	N1	98637	36853	23622	7295
TCGA-AR-A1AV	1864	1864	0	68	MALE	Stage IIB	T2	M0	N1	93106	35462	18020	7864
TCGA-E2-A1IE	2362	2362	0	61	FEMALE	Stage IIB	T2	M0	N1	77851	42916	3366	6282
TCGA-AO-A0J7	618	618	0	71	FEMALE	Stage IIB	T2	M0	N1	77768	23844	3856	13454
TCGA-E2-A2P6	1051	1051	0	77	FEMALE	Stage IIB	T2	M0	N1	75771	35110	283	3087
TCGA-A8-A08S	1004	1004	0	71	FEMALE	Stage IIA	T1c	M0	N1	69289	150192	4041	6245
TCGA-AO-A1KP	2953	2953	0	77	FEMALE	Stage IIA	T1	M0	N1	65895	11791	34142	7121
TCGA-AR-A0U3	3468	3468	0	59	FEMALE	Stage IIB	T2	M0	N1	61095	10013	2069	4852
TCGA-AO-A0JI	1528	1528	0	56	FEMALE	Stage IIA	T1c	M0	N1	59499	29130	371	8669
TCGA-S3-A6ZG	399	399	0	71	FEMALE	Stage IIB	T2	M0	N1	56608	26839	24142	9393
TCGA-E2-A15S	428	428	0	34	FEMALE	Stage IIB	T2	M0	N1	46960	30660	168	4532
TCGA-E9-A1NH	576	576	0	71	FEMALE	Stage IIB	T2	M0	N1	43061	20949	1218	4607
TCGA-B6-A1KC	1326	1326	0	67	FEMALE	Stage IIB	T2	M0	N1	41824	15966	102	9510
TCGA-BH-A0E1	477	477	0	52	FEMALE	Stage IIB	T2	M0	N1	41786	54123	48625	6671
TCGA-AR-A24W	1550	1550	0	55	FEMALE	Stage IIB	T2	M0	N1	37931	16371	14414	5403
TCGA-EW-A6S9	463	463	0	34	FEMALE	Stage IIA	T1c	M0	N1	37352	25635	191	7644
TCGA-C8-A132	383	383	0	56	FEMALE	Stage IIB	T2	M0	N1	37179	414384	2896	1727
TCGA-C8-A1HL	317	317	0	38	FEMALE	Stage IIIA	T3	M0	N1	36560	16851	143	3544
TCGA-C8-A273	513	513	0	29	FEMALE	Stage IIB	T2	M0	N1	36502	13707	3119	24380
TCGA-A2-A0SY	1347	1347	0	62	FEMALE	Stage IIIA	T3	M0	N1	35327	79002	13259	4774
TCGA-C8-A27A	747	747	0	48	FEMALE	Stage IIB	T2	M0	N1	34929	16446	6503	9304
TCGA-AO-A1KQ	1882	1882	0	84	MALE	Stage IIIB	T4	M0	N1	34197	12905	8001	6853
TCGA-C8-A133	0	0	0	65	FEMALE	Stage IIIA	T3	M0	N1	32796	33085	9	14952
TCGA-C8-A12P	358	358	0	55	FEMALE	Stage IIB	T2	M0	N1	32792	11153	14277	5219
TCGA-B6-A1KN	4233	4233	0	57	FEMALE	Stage IIIB	T4b	M0	N1	31998	508338	249	7708
TCGA-AR-A1AS	1150	1150	0	54	FEMALE	Stage IIB	T2	M0	N1	31569	16470	12053	4380
TCGA-E9-A1R0	860	860	0	58	FEMALE	Stage IIA	T1c	M0	N1	30266	8715	9614	4854
TCGA-BH-A0HK	178	178	0	81	FEMALE	Stage IIB	T2	M0	N1	26121	17183	66	2213
TCGA-AR-A2LM	1585	1585	0	49	FEMALE	Stage II	T1	M0	N1	25120	42262	48177	3310
TCGA-E9-A22H	630	630	0	42	FEMALE	Stage IIB	T2	M0	N1	24782	60835.5	30952.5	4355
TCGA-C8-A12Y	1476	1476	0	44	FEMALE	Stage IIB	T2	M0	N1	23617	27179	10197	5739
TCGA-AR-A24V	2596	2596	0	52	FEMALE	Stage IIB	T2	M0	N1	22779	35462	23025	15268
TCGA-AO-A1KT	541	541	0	78	FEMALE	Stage IIA	T1	M0	N1	22597	27400	3958	9809
TCGA-C8-A12X	385	385	0	62	FEMALE	Stage IIB	T2	M0	N1	20586	16952	6603	4420
TCGA-AR-A1AL	2971	2971	0	60	FEMALE	Stage IIIA	T3	M0	N1	20214	23192	33521	5422
TCGA-E9-A1NE	1088	1088	0	28	FEMALE	Stage IIB	T2	M0	N1	20083	18590	2328	4225
TCGA-B6-A0WT	5739	5739	0	61	FEMALE	Stage IIB	T2	M0	N1	16572	10690	21158	2656
TCGA-BH-A0DQ	98	98	0	42	FEMALE	Stage IIB	T2	M0	N1	16116	11723	9341	8355
TCGA-E9-A1N5	1120	1120	0	45	FEMALE	Stage IIB	T2	M0	N1	15572	7168	16237	2572
TCGA-AN-A0FT	214	214	0	63	FEMALE	Stage IIB	T2	M0	N1	15062	497221	1977	18012
TCGA-AR-A0TW	3009	3009	0	50	FEMALE	Stage IIIA	T3	M0	N1	13548	26068	2022	6427
TCGA-AR-A0TQ	2784	2784	0	27	FEMALE	Stage IIIA	T3	M0	N1	13100	416400	116	14956
TCGA-AR-A1AM	1903	1903	0	52	FEMALE	Stage IIIA	T3	M0	N1	12231	44232	2669	7375
TCGA-C8-A12W	385	385	0	49	FEMALE	Stage IIIB	T4	M0	N1	11741	10737	190	8145
TCGA-A2-A25B	1291	1291	0	39	FEMALE	Stage IIB	T2	M0	N1	11348	9915	1157	6260
TCGA-C8-A12U	385	385	0	46	FEMALE	Stage IIB	T2	M0	N1	11073	22819	2505	8948
TCGA-E2-A14V	1042	1042	0	53	FEMALE	Stage IIB	T2	M0	N1	10943	246734	6384	7304
TCGA-E9-A245	26	26	0	47	FEMALE	Stage IIB	T2	M0	N1	10800	10057	8421	4977
TCGA-HN-A2OB	1883	1883	0	45	FEMALE	Stage IIB	T2	M0	N1	10178	35056	6764	3018
TCGA-BH-A0GY	923	923	0	67	FEMALE	Stage IIA	T2	M0	N1	10010	11992	28148	9260
TCGA-AR-A2LO	935	935	0	46	FEMALE	Stage IIB	T2	M0	N1	9420	16755	7403	4451
TCGA-A8-A09D	1522	1522	0	47	FEMALE	Stage IIB	T2	M0	N1	9261	13161	303	7996
TCGA-MS-A51U	681	681	0	44	FEMALE	Stage IIB	T2	M0	N1	8160	24314	5305	5121
TCGA-E9-A3X8	478	478	0	48	FEMALE	Stage IIB	T2	M0	N1	7777	11920	8230	9498
TCGA-AO-A0JM	2184	2184	0	40	FEMALE	Stage IIB	T2	M0	N1	7031	105727	300	3673
TCGA-C8-A12K	0	0	0	80	FEMALE	Stage IIB	T2	M0	N1	6835	28665	67	5871
TCGA-E2-A1B1	2653	2653	0	45	FEMALE	Stage IIB	T2	M0	N1	5507	139587	3829	4299
TCGA-C8-A8HQ	380	380	0	53	FEMALE	Stage IIB	T2	M0	N1	2442	28890	98	8951
TCGA-AN-A04C	54	54	0	51	FEMALE	Stage IIB	T2	M0	N1	1864	496099	46	8162
TCGA-AR-A1AO	2618	2618	0	47	FEMALE	Stage IIA	T1	M0	N1	1391	10648	1195	5080
TCGA-AR-A24U	2363	2363	0	47	FEMALE	Stage IIA	T1	M0	N1	1080	274392	257	5792
TCGA-B6-A1KF	3088	3088	0	68	FEMALE	Stage IIB	T2	M0	N1	1019	16030	409	3215
TCGA-E9-A1ND	838	838	0	75	FEMALE	Stage IIB	T2	M0	N1	884	6080	36	4950
TCGA-C8-A137	379	379	0	34	FEMALE	Stage IIB	T2	M0	N1	767	271769	63	3198
TCGA-AR-A0TX	1972	1972	0	64	FEMALE	Stage IIA	T1	M0	N1	631	477192	186	3872
TCGA-AR-A5QP	622	622	0	54	FEMALE	Stage IIB	T2	M0	N1	629	241261	72	4821
TCGA-A2-A1G1	584	584	0	85	FEMALE	Stage IIB	T2	M0	N1	607	707814	219	1265
TCGA-A8-A09K	912	912	0	68	FEMALE	Stage IIA	T1c	M0	N1	572	8624	29	18192
TCGA-B6-A0RT	2721	2721	0	39	FEMALE	Stage IIIA	T3	M0	N1	540	10706	669	2542
TCGA-E2-A1LI	3121	3121	0	57	FEMALE	Stage IIB	T2	M0	N1	412	20674	38	9362
TCGA-E9-A1NC	1203	1203	0	61	FEMALE	Stage IIB	T2	M0	N1	411	12223	949	8238
TCGA-C8-A1HK	366	366	0	53	FEMALE	Stage IIB	T2	M0	N1	383	272806	66	3401
TCGA-JL-A3YW	360	360	0	49	FEMALE	Stage IIB	T2	M0	N1	329	22123	97	9085
TCGA-A2-A0T0	533	533	0	59	FEMALE	Stage IIB	T2	M0	N1	299	11373	67	9254
TCGA-C8-A26X	376	376	0	58	FEMALE	Stage IIA	T1	M0	N1	295	32325	102	4795
TCGA-E2-A1LB	2306	2306	0	41	FEMALE	Stage IIB	T2	M0	N1	292	601932	72	5562
TCGA-AR-A0TS	2275	2275	0	46	FEMALE	Stage IIB	T2	M0	N1	266	29197	147	6644
TCGA-A7-A6VY	266	266	0	48	FEMALE	Stage IIB	T2	M0	N1	214	14517	3	3701
TCGA-C8-A135	393	393	0	64	FEMALE	Stage IIB	T2	M0	N1	200	230664	149	3415
TCGA-AR-A0U0	1988	1988	0	73	FEMALE	Stage IIB	T2	M0	N1	163	12759	76	10152
TCGA-C8-A12Z	382	382	0	45	FEMALE	Stage IIB	T2	M0	N1	106	801882	48	7061
TCGA-E2-A14N	1434	1434	0	37	FEMALE	Stage IIB	T2	M0	N1	73	2861	128	7807
TCGA-AN-A04D	52	52	0	58	FEMALE	Stage IIB	T2	M0	N1	70	16287	24	4424
TCGA-A8-A09R	273	273	0	82	FEMALE	Stage IIB	T2	M0	N1	68	21909	26	18008
TCGA-A1-A0SO	852	852	0	67	FEMALE	Stage IIB	T2	M0	N1	62	38072	46	2728
TCGA-AR-A1AH	3807	3807	0	51	FEMALE	Stage IIB	T2	M0	N1	26	21223	28	7015
TCGA-E2-A1IU	337	337	0	60	FEMALE	Stage IA	T1c	M0	N0 (mol+)	75020	28528	12823	6004
TCGA-A2-A0CU	158	158	1	73	FEMALE	Stage IIA	T2	M0	N0 (i+)	88485	39712	939	4780
TCGA-BH-A42T	320	320	1	75	FEMALE	Stage IIA	T2	M0	N0 (i+)	35903	67786	14047	10003
TCGA-BH-A8FY	295	295	1	87	FEMALE	Stage IA	T1c	M0	N0 (i+)	35561	12107	7001	5353
TCGA-A2-A0YF	1535	1535	0	67	FEMALE	Stage I	T1b	M0	N0 (i+)	155209	26914	5927	12186
TCGA-A7-A3IZ	322	322	0	62	FEMALE	Stage IIA	T2	M0	N0 (i+)	153881	32267	139	8575
TCGA-A2-A0SU	1662	1662	0	66	FEMALE	Stage IIA	T2	M0	N0 (i+)	95123	24145	3407	2942
TCGA-A2-A0YI	1505	1505	0	62	FEMALE	Stage I	T1c	M0	N0 (i+)	76579	22199	13176	5258
TCGA-AO-A0J8	680	680	0	61	FEMALE	Stage IIA	T2	M0	N0 (i+)	69171	44026	16189	8393
TCGA-A2-A1FV	714	714	0	74	FEMALE	Stage IIB	T3	M0	N0 (i+)	57696	20940	675	2236
TCGA-A2-A0YD	769	769	0	63	FEMALE	Stage IIB	T3	M0	N0 (i+)	47551	20986	24282	5611
TCGA-BH-A0HQ	1121	1121	0	56	FEMALE	Stage IIA	T2	M0	N0 (i+)	38870	35206	9972	11377
TCGA-AO-A12G	1639	1639	0	75	FEMALE	Stage IIA	T2	M0	N0 (i+)	34021	28723	1698	3890
TCGA-A2-A0EN	4088	4088	0	70	FEMALE	Stage IIA	T2	M0	N0 (i+)	26574	22649	247	3744
TCGA-AO-A12A	3112	3112	0	47	FEMALE	Stage IIA	T2	M0	N0 (i+)	22856	19566	42844	9401
TCGA-AO-A12E	2142	2142	0	51	FEMALE	Stage IIB	T3	M0	N0 (i+)	22498	31627	11279	11397
TCGA-A2-A0EX	752	752	0	46	FEMALE	Stage IIB	T3	M0	N0 (i+)	10846	34602	12788	2994
TCGA-AO-A1KO	622	622	0	46	FEMALE	Stage IIB	T3	M0	N0 (i+)	10790	11300	10245	3703
TCGA-A2-A0T7	631	631	0	51	FEMALE	Stage IIA	T2	M0	N0 (i+)	10032	27512	2203	14878
TCGA-A2-A0EP	3273	3273	0	56	FEMALE	Stage I	T1	M0	N0 (i+)	8199	7713	199	3386
TCGA-GM-A2DI	2590	2590	0	52	FEMALE	Stage I	T1c	M0	N0 (i+)	8116	5313	4677	1478
TCGA-3C-AALK	1221	1221	0	52	FEMALE	Stage IA	T1c	M0	N0 (i+)	6411	92033	5725	6712
TCGA-GM-A2DH	2193	2193	0	58	FEMALE	Stage I	T1c	M0	N0 (i+)	3410	25788	80	6602
TCGA-S3-AA14	455	455	0	47	FEMALE	Stage I	T1	cM0 (i+)	N0 (i+)	3311	136786	5354	4864
TCGA-AQ-A04J	819	819	0	45	FEMALE	Stage IIA	T2	M0	N0 (i+)	748	12330	320	5307
TCGA-A7-A26G	722	722	0	50	FEMALE	Stage IIA	T2	M0	N0 (i+)	425	4372	719	3239
TCGA-A2-A0D2	1027	1027	0	45	FEMALE	Stage IIA	T2	M0	N0 (i+)	172	10373	177	6459
TCGA-A2-A04U	2654	2654	0	47	FEMALE	Stage IIA	T2	M0	N0 (i+)	14	4268	15	2137
TCGA-B6-A0RL	2469	2469	1	60	FEMALE	Stage IIA	T2	M0	N0 (i-)	126547	48652	989	7400
TCGA-B6-A0IM	3873	3873	1	75	FEMALE	Stage IIB	T3	M0	N0 (i-)	103649	42694	1125	6903
TCGA-B6-A0IP	3926	3926	1	74	FEMALE	Stage IA	T1c	M0	N0 (i-)	93133	40118	10924	9788
TCGA-A2-A04V	1920	1920	1	39	FEMALE	Stage IIA	T2	M0	N0 (i-)	35977	27558	357	2294
TCGA-AO-A03O	2483	2483	1	69	FEMALE	Stage IIA	T2	M0	N0 (i-)	23009	9900	141	9219
TCGA-GM-A2D9	1812	1812	1	69	FEMALE	Stage I	T1c	M0	N0 (i-)	21323	10857	415	3302
TCGA-B6-A0RQ	4267	4267	1	68	FEMALE	Stage IIB	T3	M0	N0 (i-)	20948	31346	16096	6502
TCGA-B6-A0X0	3945	3945	1	54	FEMALE	Stage I	T1c	M0	N0 (i-)	14023	19790	8696	5035
TCGA-B6-A0RH	6456	6456	1	51	FEMALE	Stage IIA	T2	M0	N0 (i-)	11398	99733	4666	6890
TCGA-AO-A03U	1793	1793	1	31	FEMALE	Stage I	T1c	M0	N0 (i-)	620	14333	154	8742
TCGA-A2-A0CM	754	754	1	40	FEMALE	Stage IIA	T2	M0	N0 (i-)	389	5753	36	8153
TCGA-B6-A0RS	3063	3063	1	38	FEMALE	Stage IIA	T2	M0	N0 (i-)	98	61364	147	11731
TCGA-A1-A0SK	967	967	1	54	FEMALE	Stage IIA	T2	M0	N0 (i-)	36	1056	27	5451
TCGA-AO-A12H	1234	1234	0	69	FEMALE	Stage IIA	T2	M0	N0 (i-)	173171	15640	1157	8344
TCGA-E9-A247	828	828	0	59	FEMALE	Stage IA	T1c	M0	N0 (i-)	149017	31927	35296	6440
TCGA-A7-A0DC	906	906	0	63	FEMALE	Stage IA	T1c	M0	N0 (i-)	127963	13149	962	3387
TCGA-B6-A0IO	5042	5042	0	66	FEMALE	Stage IIA	T2	M0	N0 (i-)	121684	16994	2874	3628
TCGA-BH-A0HW	1561	1561	0	62	FEMALE	Stage IA	T1c	M0	N0 (i-)	120714	64070	60	6410
TCGA-AO-A12B	2989	2989	0	63	FEMALE	Stage IIA	T2	M0	N0 (i-)	112968	9173	35534	8431
TCGA-BH-A0EB	745	745	0	69	FEMALE	Stage IA	T1c	M0	N0 (i-)	104931	22413	6081	8921
TCGA-A7-A0CH	1079	1079	0	79	FEMALE	Stage IIA	T2	M0	N0 (i-)	103643	19606	26002	4006
TCGA-AO-A125	3456	3456	0	72	FEMALE	Stage IIA	T2	M0	N0 (i-)	98351	19133	61525	6069
TCGA-AO-A1KS	350	350	0	69	FEMALE	Stage IIA	T2	M0	N0 (i-)	97236	17911	62160	3573
TCGA-BH-A0HF	727	727	0	77	FEMALE	Stage IA	T1c	M0	N0 (i-)	93869	54952	3901	11019
TCGA-EW-A1J6	875	875	0	70	FEMALE	Stage I	T1c	M0	N0 (i-)	74683	9923	6213	2519
TCGA-A2-A259	1596	1596	0	70	FEMALE	Stage I	T1c	M0	N0 (i-)	74258	13262	26605	6221
TCGA-BH-A0HB	806	806	0	55	FEMALE	Stage IA	T1c	M0	N0 (i-)	74141	12877	4694	3029
TCGA-A2-A0T6	575	575	0	50	FEMALE	Stage IIB	T3	M0	N0 (i-)	70939	10792	643	4282
TCGA-BH-A0HI	620	620	0	78	FEMALE	Stage IA	T1c	M0	N0 (i-)	67442	23013	9776	7306
TCGA-C8-A12N	358	358	0	58	FEMALE	Stage IIA	T2	M0	N0 (i-)	65786	27117	223	4474
TCGA-A2-A0EU	1043	1043	0	79	FEMALE	Stage IA	T1c	M0	N0 (i-)	62021	16995	1223	2630
TCGA-BH-A0B8	1569	1569	0	64	FEMALE	Stage I	T1b	M0	N0 (i-)	61736	21703	1309	5169
TCGA-E2-A109	1417	1417	0	64	FEMALE	Stage IIA	T2	M0	N0 (i-)	60360	39896	111	3693
TCGA-BH-A0H9	1247	1247	0	69	FEMALE	Stage IIA	T2	M0	N0 (i-)	57919	19207	1240	10325
TCGA-A7-A0DB	1007	1006	0	56	FEMALE	Stage IIA	T2	M0	N0 (i-)	56363	23354	4647	6346
TCGA-BH-A0H0	461	461	0	69	FEMALE	Stage IA	T1c	M0	N0 (i-)	53916	32273	282	11408
TCGA-A2-A1FZ	683	683	0	63	FEMALE	Stage IIA	T2	M0	N0 (i-)	53190	24007	18773	4486
TCGA-A7-A0CG	1043	1043	0	78	FEMALE	Stage IIA	T2	M0	N0 (i-)	52204	16337	41067	9159
TCGA-BH-A0HN	516	516	0	67	FEMALE	Stage IA	T1c	M0	N0 (i-)	51407	25487	2581	5028
TCGA-A2-A0EM	3094	3094	0	73	FEMALE	Stage IA	T1	M0	N0 (i-)	50746	22381	57682	8227
TCGA-EW-A1OZ	1229	1229	0	56	FEMALE	Stage IIA	T2	M0	N0 (i-)	49923	20994	9334	9883
TCGA-E9-A249	217	217	0	45	FEMALE	Stage IIA	T2	M0	N0 (i-)	49901	38796	93825	12083
TCGA-A2-A0CQ	2695	2695	0	62	FEMALE	Stage IA	T1	M0	N0 (i-)	47259	21592	11316	6049
TCGA-A2-A0EV	968	968	0	80	FEMALE	Stage IA	T1c	M0	N0 (i-)	42710	40514	29663	7939
TCGA-A2-A0T4	624	624	0	62	FEMALE	Stage IIA	T2	M0	N0 (i-)	41785	18094	12237	3796
TCGA-A2-A04N	4354	4354	0	66	FEMALE	Stage IA	T1c	M0	N0 (i-)	41731	17560	46671	6787
TCGA-E9-A295	375	375	0	71	FEMALE	Stage IIA	T2	M0	N0 (i-)	41598	6696	955	5343
TCGA-BH-A0DP	476	476	0	60	FEMALE	Stage IIB	T3	M0	N0 (i-)	40560	16448	27018	2852
TCGA-A2-A0YK	588	588	0	61	FEMALE	Stage IIA	T2	M0	N0 (i-)	40111	13553	685	2126
TCGA-A2-A0CT	2289	2289	0	71	FEMALE	Stage IIA	T2	M0	N0 (i-)	36422	38048	97	3815
TCGA-GM-A2DK	2645	2645	0	58	FEMALE	Stage I	T1c	M0	N0 (i-)	36392	23331	1548	5355
TCGA-A2-A0D3	1873	1873	0	42	FEMALE	Stage IA	T1c	M0	N0 (i-)	36181	35388	38159	10473
TCGA-B6-A0RG	2082	2082	0	26	FEMALE	Stage IIB	T3	M0	N0 (i-)	34346	20337	6527	6699
TCGA-A2-A04R	3709	3709	0	36	FEMALE	Stage IA	T1	M0	N0 (i-)	29814	22048	14124	9419
TCGA-BH-A0HU	392	392	0	52	FEMALE	Stage IA	T1c	M0	N0 (i-)	28583	23401	2846	9768
TCGA-GM-A2DM	3226	3226	0	57	FEMALE	Stage IIA	T2	M0	N0 (i-)	28248	11816	22444	5839
TCGA-EW-A1J5	477	477	0	59	FEMALE	Stage IIB	T3	M0	N0 (i-)	27122	12978	74335	9624
TCGA-B6-A0RN	8008	8008	0	60	FEMALE	Stage IA	T1c	M0	N0 (i-)	25745	20649	18248	4365
TCGA-B6-A0IA	8391	8391	0	51	FEMALE	Stage IIA	T2	M0	N0 (i-)	24982	13868	25181	10375
TCGA-AC-A2B8	677	677	0	84	FEMALE	Stage IIB	T3	M0	N0 (i-)	23550	27368	54832	9180
TCGA-A7-A0D9	1139	1139	0	37	FEMALE	Stage IIA	T2	M0	N0 (i-)	23548	14469	594	3120
TCGA-GM-A3NW	3361	3361	0	63	FEMALE	Stage IIA	T2	M0	N0 (i-)	22854	34593	119	10324
TCGA-E2-A10F	878	878	0	47	FEMALE	Stage IIA	T2	M0	N0 (i-)	22242	19020	78270	2609
TCGA-C8-A12O	385	385	0	50	FEMALE	Stage IIA	T2	M0	N0 (i-)	21706	6672	1213	15288
TCGA-GM-A2DN	3091	3091	0	58	FEMALE	Stage IIA	T2	M0	N0 (i-)	21500	18306	2720	3146
TCGA-A2-A0ES	2190	2190	0	52	FEMALE	Stage IIA	T2	M0	N0 (i-)	21149	23820	23911	4408
TCGA-E9-A3HO	793	793	0	49	FEMALE	Stage IIA	T2	M0	N0 (i-)	20816	20108	5315	3886
TCGA-A2-A0T5	531	531	0	39	FEMALE	Stage IIA	T2	M0	N0 (i-)	19693	28712	22972	8964
TCGA-BH-A0H5	1620	1620	0	45	FEMALE	Stage I	T1c	M0	N0 (i-)	17395	17752	3181	3039
TCGA-BH-A0W4	759	759	0	46	FEMALE	Stage IIA	T2	M0	N0 (i-)	16533	29522	51007	3940
TCGA-A2-A25A	3276	3276	0	44	FEMALE	Stage IIA	T2	M0	N0 (i-)	16257	15382	34686	5642
TCGA-E9-A243	612	612	0	52	FEMALE	Stage IIA	T2	M0	N0 (i-)	16099	19975	1263	5806
TCGA-BH-A0EE	943	943	0	68	FEMALE	Stage IIB	T3	M0	N0 (i-)	15479	28418	10042	3349
TCGA-AO-A03V	1351	1351	0	41	FEMALE	Stage I	T1c	M0	N0 (i-)	14885	15843	12537	3544
TCGA-A7-A0CJ	931	931	0	57	FEMALE	Stage IIA	T2	M0	N0 (i-)	14837	18418	11039	4637
TCGA-A1-A0SE	1321	1321	0	56	FEMALE	Stage I	T1c	M0	N0 (i-)	14710	30332	23020	5636
TCGA-BH-A0DK	423	423	0	49	FEMALE	Stage IIA	T2	M0	N0 (i-)	14049	7360	6052	5440
TCGA-GM-A2DL	3519	3519	0	50	FEMALE	Stage I	T1c	M0	N0 (i-)	13807	8077	13936	3890
TCGA-BH-A0AY	777	777	0	62	FEMALE	Stage IIA	T2	M0	N0 (i-)	13141	9253	5572	6256
TCGA-LL-A5YN	447	447	0	46	FEMALE	Stage IIA	T2	M0	N0 (i-)	12917	14795	4922	4446
TCGA-A2-A0EO	2442	2442	0	54	FEMALE	Stage IA	T1	M0	N0 (i-)	12606	38100	1299	11681
TCGA-B6-A40B	3152	3152	0	76	FEMALE	Stage I	T1b	M0	N0 (i-)	11747	40770	7951	15664
TCGA-E2-A10A	1229	1229	0	41	FEMALE	Stage IIB	T3	M0	N0 (i-)	11435	438880	222	12575
TCGA-AO-A03M	1866	1866	0	29	FEMALE	Stage I	T1c	M0	N0 (i-)	11248	55607	7155	4759
TCGA-BH-A0RX	170	170	0	59	FEMALE	Stage IIA	T2	M0	N0 (i-)	10919	13051	4668	2303
TCGA-E9-A54X	375	375	0	85	FEMALE	Stage IA	T1b	M0	N0 (i-)	10642	16165	4677	4159
TCGA-E2-A105	1308	1308	0	79	FEMALE	Stage IIA	T2	M0	N0 (i-)	10119	52278	1509	2323
TCGA-A1-A0SP	584	584	0	40	FEMALE	Stage IIA	T2	M0	N0 (i-)	9533	10837	18879	4697
TCGA-AO-A0JC	1547	1547	0	64	FEMALE	Stage IIA	T2	M0	N0 (i-)	9284	2676	997	967
TCGA-BH-A0HA	1611	1611	0	31	FEMALE	Stage I	T1c	M0	N0 (i-)	8279	16695	4628	2583
TCGA-E9-A2JT	288	288	0	63	FEMALE	Stage IIA	T2	M0	N0 (i-)	8007	2766	157	561
TCGA-A2-A0CP	2813	2813	0	60	FEMALE	Stage IA	T1c	M0	N0 (i-)	7654	10879	15640	3174
TCGA-AO-A126	3307	3307	0	39	FEMALE	Stage IIA	T2	M0	N0 (i-)	7203	17516	559	2055
TCGA-B6-A40C	2164	2164	0	51	FEMALE	Stage IIB	T3	M0	N0 (i-)	7192	36921	14669	14184
TCGA-BH-A2L8	612	612	0	45	FEMALE	Stage IIA	T2	M0	N0 (i-)	6282	16911	10868	5122
TCGA-BH-A0W7	1363	1363	0	49	FEMALE	Stage I	T1c	M0	N0 (i-)	5228	11342	1572	5261
TCGA-A2-A0CZ	1616	1616	0	46	FEMALE	Stage IIA	T2	M0	N0 (i-)	4507	15363	842	2969
TCGA-A2-A04X	1686	1686	0	34	FEMALE	Stage IIA	T2	M0	N0 (i-)	4052	219935	3584	7539
TCGA-A1-A0SH	1437	1437	0	39	FEMALE	Stage IIA	T2	M0	N0 (i-)	3919	53258	13459	3200
TCGA-B6-A0I2	4361	4361	0	45	FEMALE	Stage IA	T1c	M0	N0 (i-)	3850	10924	40	3469
TCGA-GM-A2DO	2596	2596	0	54	FEMALE	Stage I	T1c	M0	N0 (i-)	3702	5248	2121	1060
TCGA-E9-A3QA	918	918	0	33	FEMALE	Stage IIA	T2	M0	N0 (i-)	3150	12224	149	8900
TCGA-A7-A0CE	1074	1074	0	57	FEMALE	Stage IIA	T2	M0	N0 (i-)	2732	24359	418	16630
TCGA-AO-A128	3248	3248	0	61	FEMALE	Stage IIA	T2	M0	N0 (i-)	2444	21411	45	1484
TCGA-A2-A0EQ	2426	2426	0	64	FEMALE	Stage IIA	T2	M0	N0 (i-)	1567	16796	33	8373
TCGA-EW-A1P7	915	915	0	59	FEMALE	Stage IIA	T2	M0	N0 (i-)	1491	25497	1151	1372
TCGA-B6-A0IJ	7106	7106	0	42	FEMALE	Stage IIB	T3	M0	N0 (i-)	1254	8929	546	14467
TCGA-A2-A0SX	1534	1534	0	48	FEMALE	Stage IA	T1c	M0	N0 (i-)	1191	14354	182	10951
TCGA-B6-A0RU	8605	8605	0	40	FEMALE	Stage IA	T1c	M0	N0 (i-)	1097	10485	1118	2069
TCGA-BH-A0E6	293	293	0	69	FEMALE	Stage IA	T1c	M0	N0 (i-)	976	12605	134	7896
TCGA-E9-A248	59	59	0	51	FEMALE	Stage IIA	T2	M0	N0 (i-)	951	17966	94	6176
TCGA-AO-A0J6	1140	1140	0	61	FEMALE	Stage IIA	T2	M0	N0 (i-)	794	17353	6	13477
TCGA-A2-A0CX	1728	1728	0	52	FEMALE	Stage IIA	T2	M0	N0 (i-)	730	286200	141	4836
TCGA-C8-A12L	363	363	0	67	FEMALE	Stage IIA	T2	M0	N0 (i-)	697	56149	57	9010
TCGA-GM-A3XL	2108	2108	0	49	FEMALE	Stage IIA	T2	M0	N0 (i-)	554	7599	39	14461
TCGA-AO-A0J2	997	997	0	41	FEMALE	Stage IA	T1c	M0	N0 (i-)	458	33619	33	15053
TCGA-A2-A04Q	2385	2385	0	48	FEMALE	Stage IA	T1	M0	N0 (i-)	384	9456	347	3441
TCGA-A2-A25F	322	322	0	66	FEMALE	Stage IIA	T2	M0	N0 (i-)	370	4078	257	813
TCGA-A7-A13D	965	965	0	46	FEMALE	Stage IIA	T2	M0	N0 (i-)	281	17398	408.333	7024
TCGA-E9-A244	21	21	0	54	FEMALE	Stage IIA	T2	M0	N0 (i-)	257	18582	89	14784
TCGA-GM-A2DD	2282	2282	0	53	FEMALE	Stage I	T1c	M0	N0 (i-)	202	17973	68	4230
TCGA-A2-A0YM	965	965	0	67	FEMALE	Stage IIA	T2	M0	N0 (i-)	176	15051	48	8877
TCGA-AO-A0J4	1587	1587	0	41	FEMALE	Stage IA	T1c	M0	N0 (i-)	171	17128	106	9006
TCGA-BH-A0B9	1572	1572	0	44	FEMALE	Stage IA	T1c	M0	N0 (i-)	169	7390	29	12968
TCGA-EW-A1P4	907	907	0	43	FEMALE	Stage IIA	T2	M0	N0 (i-)	156	8708	31	10477
TCGA-B6-A402	2281	2281	0	47	FEMALE	Stage I	T1c	M0	N0 (i-)	151	13201	23	16827
TCGA-A2-A0D1	1051	1051	0	76	FEMALE	Stage IIA	T2	M0	N0 (i-)	147	198897	34	4835
TCGA-A7-A0DA	1085	1085	0	62	FEMALE	Stage IIA	T2	M0	N0 (i-)	142	16206	119	4610
TCGA-BH-A0WA	701	701	0	82	FEMALE	Stage I	T1c	M0	N0 (i-)	142	12396	90	5367
TCGA-GM-A2DB	2406	2406	0	62	FEMALE	Stage IIA	T2	M0	N0 (i-)	121	6210	23	3428
TCGA-C8-A12M	358	358	0	70	FEMALE	Stage IIA	T2	M0	N0 (i-)	114	153321	173	13377
TCGA-A2-A04T	2246	2246	0	62	FEMALE	Stage IIA	T2	M0	N0 (i-)	101	15876	49	5546
TCGA-AO-A12F	1842	1842	0	36	FEMALE	Stage IIA	T2	M0	N0 (i-)	91	18719	150	238
TCGA-A2-A0D0	2048	2048	0	60	FEMALE	Stage IIA	T2	M0	N0 (i-)	44	6779	8	3294
TCGA-AO-A124	3506	3506	0	38	FEMALE	Stage IIA	T2	M0	N0 (i-)	43	29571	17	5931
TCGA-A1-A0SM	242	242	0	77	MALE	Stage IIA	T2	M0	N0 (i-)	37	5064	19	1253
TCGA-BH-A1EU	1286	1286	1	83	FEMALE	Stage I	T1	M0	N0	149073	14568	78474	3875
TCGA-BH-A1ET	2520	2520	1	55	FEMALE	Stage I	T1	M0	N0	127649	34242	44028	6947
TCGA-BH-A18S	2009	2009	1	79	FEMALE	Stage I	T1c	M0	N0	68763	43310	11305	4303
TCGA-AR-A0TY	1699	1699	1	54	FEMALE	Stage IIA	T2	M0	N0	63450	16864	124	8019
TCGA-A8-A06X	943	943	1	77	FEMALE	Stage IIB	T3	M0	N0	57946	17786	60	4174
TCGA-BH-A1FD	1009	1007	1	68	FEMALE	Stage I	T1c	M0	N0	54778.3	12046.3	21527	4140.67
TCGA-E2-A15M	336	336	1	66	FEMALE	Stage IIA	T2	M0	N0	53859	56353	11576	6047
TCGA-BH-A1EY	538	538	1	79	FEMALE	Stage IIA	T2	M0	N0	32285	54469	37401	5656
TCGA-E9-A1NF	1072	1072	1	60	FEMALE	Stage IIA	T2	M0	N0	31953	8128	526	1880
TCGA-BH-A0BP	2296	2296	1	76	FEMALE	Stage I	T1c	M0	N0	27207	6734	305	2231
TCGA-BH-A209	3959	3959	1	77	FEMALE	Stage I	T1c	M0	N0	26927	7442	7813	6606
TCGA-E2-A14Z	563	563	1	64	FEMALE	Stage I	T1c	M0	N0	21753	10892	11397	3992
TCGA-BH-A18K	2763	2763	1	46	FEMALE	Stage I	T1	M0	N0	21468	17584	4014	10979
TCGA-E9-A1RB	976	976	1	40	FEMALE	Stage IIA	T2	M0	N0	17353	15343	12749	6350
TCGA-E9-A1NG	786	786	1	62	FEMALE	Stage IIA	T2	M0	N0	9979	17721	4898	4845
TCGA-BH-A1FN	2192	2192	1	34	FEMALE	Stage IIA	T2	M0	N0	8676	4874	2241	3256
TCGA-BH-A18P	921	921	1	60	FEMALE	Stage I	T1	M0	N0	5548	35736	100	7631
TCGA-C8-A3M7	1034	1034	1	60	FEMALE	Stage IIIB	T4b	M0	N0	3549	16046	708	4838
TCGA-AR-A1AT	1272	1272	1	62	FEMALE	Stage IIA	T2	M0	N0	3335	412918	156	4736
TCGA-BH-A18T	224	224	1	70	FEMALE	Stage IIA	T2	M0	N0	579	21206	47	5250
TCGA-BH-A1FU	1688	1688	1	44	FEMALE	Stage IA	T1c	M0	N0	509	300874	1704	5973
TCGA-A2-A3XX	1439	1439	1	49	FEMALE	Stage IIA	T2	M0	N0	144	23036	116	26595
TCGA-AR-A256	2854	2854	1	45	FEMALE	Stage IIA	T2	M0	N0	132	6885	44	7651
TCGA-AC-A2QJ	446	446	1	48	FEMALE	Stage IIIB	T4b	M0	N0	76	4235	1	622
TCGA-B6-A0I1	2361	2361	1	73	FEMALE	Stage IIA	T2	M0	N0	57	22673	6	30398
TCGA-C8-A26Z	470	470	0	59	FEMALE	Stage IIA	T2	M0	N0	266339	43731	246	5290
TCGA-A8-A08H	0	0	0	66	FEMALE	Stage IIA	T2	M0	N0	212842	57628	74	12440
TCGA-D8-A27E	530	530	0	66	FEMALE	Stage IA	T1c	M0	N0	194458	21769	549	6615
TCGA-A8-A06N	0	0	0	66	FEMALE	Stage IIIB	T4b	M0	N0	185887	40418	8842	9522
TCGA-AR-A24Z	2403	2403	0	57	FEMALE	Stage IIA	T2	M0	N0	183322	18286	17380	5648
TCGA-E9-A1R7	1130	1130	0	64	FEMALE	Stage IIA	T2	M0	N0	178853	26928	1225	3377
TCGA-E9-A1RD	34	34	0	67	FEMALE	Stage IIA	T2	M0	N0	157359	27204	39387	9427
TCGA-AR-A0TV	2288	2288	0	66	FEMALE	Stage IIA	T2	M0	N0	143808	11053	14183	5506
TCGA-C8-A1HN	394	394	0	56	FEMALE	Stage IIA	T2	M0	N0	137885	42164	2147	8006
TCGA-BH-A6R9	160	160	0	61	FEMALE	Stage IIA	T2	M0	N0	133695	36505	52937	4610
TCGA-A8-A0AB	518	518	0	54	FEMALE	Stage IIA	T2	M0	N0	129795	60113	15212	7652
TCGA-AR-A2LL	1719	1719	0	70	FEMALE	Stage IIB	T3	M0	N0	121916	54251	32457	6821
TCGA-E2-A1IJ	865	865	0	57	FEMALE	Stage I	T1c	M0	N0	120322	31774	1790	7046
TCGA-A8-A07B	1308	1308	0	69	FEMALE	Stage IIA	T2	M0	N0	119972	33340	2852	5887
TCGA-E9-A1R6	339	339	0	63	FEMALE	Stage IIA	T2	M0	N0	116112	43883	18051	5813
TCGA-S3-AA10	468	468	0	65	FEMALE	Stage IIA	T2	M0	N0	108517	27247	84170	7804
TCGA-A8-A08C	881	881	0	65	FEMALE	Stage IIA	T2	M0	N0	107809	24583	281	7493
TCGA-C8-A274	508	508	0	63	FEMALE	Stage IIA	T2	M0	N0	107212	33980	426	18861
TCGA-B6-A1KI	2236	2236	0	63	FEMALE	Stage I	T1c	M0	N0	105582	44736	5312	7300
TCGA-AN-A0FS	210	210	0	55	FEMALE	Stage IA	T1c	M0	N0	104287	37756	1479	7023
TCGA-AN-A03X	10	10	0	74	FEMALE	Stage IIA	T2	M0	N0	103726	11170	734	2643
TCGA-A8-A076	1642	1642	0	66	FEMALE	Stage IIA	T2	M0	N0	103656	9943	12727	4063
TCGA-AN-A0FK	213	213	0	88	FEMALE	Stage IIIB	T4	M0	N0	103120	15598	28527	9080
TCGA-D8-A1XU	395	395	0	56	FEMALE	Stage IA	T1c	M0	N0	102727	16934	4973	6720
TCGA-A7-A3J0	313	313	0	62	FEMALE	Stage IIA	T2	M0	N0	101749	10213	137757	13169
TCGA-D8-A1XV	461	461	0	84	FEMALE	Stage IIA	T2	M0	N0	97477	4746	20714	4265
TCGA-AR-A24N	2388	2388	0	54	FEMALE	Stage I	T1	M0	N0	97118	25567	15650	10158
TCGA-C8-A3M8	394	394	0	68	FEMALE	Stage IA	T1c	M0	N0	96623	76454	253	9376
TCGA-A8-A06Y	791	791	0	66	FEMALE	Stage IIA	T2	M0	N0	96179	24013	332	6672
TCGA-A8-A0A2	579	579	0	66	FEMALE	Stage IIA	T2	M0	N0	95927	29369	20851	4596
TCGA-D8-A1JT	405	405	0	70	FEMALE	Stage IIA	T2	M0	N0	91183	14045	38706	5699
TCGA-BH-A0DO	1644	1644	0	78	FEMALE	Stage I	T1c	M0	N0	90054	24387	14816	5345
TCGA-E2-A14S	1009	1009	0	65	FEMALE	Stage I	T1c	M0	N0	88914	6829	48403	7348
TCGA-A2-A3XZ	1165	1165	0	46	FEMALE	Stage I	T1c	M0	N0	86441	59219	42904	5204
TCGA-D8-A1XA	839	839	0	64	FEMALE	Stage IA	T1c	M0	N0	85119	19904	22985	5467
TCGA-A8-A0A9	822	822	0	80	FEMALE	Stage IIA	T2	M0	N0	84711	39780	16331	18222
TCGA-A8-A093	546	546	0	61	FEMALE	Stage IIA	T2	M0	N0	83207	37153	24830	6608
TCGA-C8-A12T	0	0	0	43	FEMALE	Stage IIA	T2	M0	N0	80784	30653	1843	6927
TCGA-E2-A1IN	675	675	0	60	FEMALE	Stage I	T1c	M0	N0	80127	24033	33590	4251
TCGA-AN-A049	19	19	0	62	FEMALE	Stage IIA	T2	M0	N0	79167	38987	8965	3900
TCGA-E2-A15F	658	658	0	64	FEMALE	Stage I	T1c	M0	N0	78086	17388	28665	7848
TCGA-A8-A06Z	31	31	0	84	FEMALE	Stage IIB	T3	M0	N0	77093	49813	10132	17784
TCGA-A8-A0A4	396	396	0	73	FEMALE	Stage IIA	T2	M0	N0	75540	28544	19365	5938
TCGA-C8-A1HE	375	375	0	59	FEMALE	Stage IIA	T2	M0	N0	75433	39129	30656	8323
TCGA-A8-A090	0	0	0	74	FEMALE	Stage IIA	T2	M0	N0	74008	34160	18423	3567
TCGA-A2-A0CR	3283	3283	0	54	FEMALE	Stage IIB	T3	M0	N0	73249	32452	10386	7562
TCGA-AR-A250	2274	2274	0	58	FEMALE	Stage IIA	T2	M0	N0	72922	224310	368	3428
TCGA-E2-A15P	595	595	0	61	FEMALE	Stage IA	T1c	M0	N0	71195	53447	1309	8340
TCGA-A8-A07S	243	243	0	73	FEMALE	Stage IIA	T2	M0	N0	70426	24128	2422	6315
TCGA-C8-A1HJ	5	5	0	53	FEMALE	Stage IIA	T2	M0	N0	69948	8854	99	12198
TCGA-AC-A4ZE	890	890	0	63	FEMALE	Stage IIB	T3	M0	N0	66489	31996	12227	4193
TCGA-A8-A0AD	1157	1157	0	83	FEMALE	Stage I	T1c	M0	N0	65755	29082	18518	1737
TCGA-E2-A156	726	726	0	61	FEMALE	Stage I	T1c	M0	N0	64498	15755	27922	2533
TCGA-E2-A14T	2311	2311	0	52	FEMALE	Stage IIA	T2	M0	N0	63285	38428	681	8784
TCGA-C8-A1HM	375	375	0	74	FEMALE	Stage IIA	T2	M0	N0	63141	10171	1308	4946
TCGA-A8-A06O	396	396	0	60	FEMALE	Stage I	T1c	M0	N0	60116	15678	76006	4375
TCGA-E2-A1BD	1133	1133	0	53	FEMALE	Stage IIA	T2	M0	N0	59350	25317	30129	9949
TCGA-A2-A4S0	706	706	0	77	FEMALE	Stage IIA	T2	M0	N0	59028	7891	37644	5695
TCGA-AN-A0AT	10	10	0	62	FEMALE	Stage IIA	T2	M0	N0	57587	22660	50159	5042
TCGA-E2-A15C	694	694	0	61	FEMALE	Stage I	T1c	M0	N0	57550	31736	30276	5439
TCGA-BH-A0DX	2156	2156	0	62	FEMALE	Stage I	T1b	M0	N0	56799	9061	374	5219
TCGA-AR-A24H	4776	4776	0	65	FEMALE	Stage IIA	T2	M0	N0	53842	56992	3885	9430
TCGA-A7-A5ZV	368	368	0	62	FEMALE	Stage IIA	T2	M0	N0	53674	21905	43806	7321
TCGA-AN-A0FD	196	196	0	71	FEMALE	Stage IIA	T2	M0	N0	53593	9791	792	5461
TCGA-E2-A154	591	591	0	68	FEMALE	Stage I	T1c	M0	N0	53572	18646	43473	4803
TCGA-EW-A1PF	439	439	0	50	FEMALE	Stage IA	T1c	M0	N0	53043	17660	2003	6504
TCGA-S3-A6ZF	502	502	0	64	FEMALE	Stage IIA	T2	M0	N0	51669	22894	2347	9471
TCGA-AN-A0XU	10	10	0	54	FEMALE	Stage IIA	T2	M0	N0	51584	14318	26352	8540
TCGA-E9-A1R5	92	92	0	63	FEMALE	Stage IA	T1c	M0	N0	51459	38973	22637	6202
TCGA-D8-A27M	410	410	0	59	FEMALE	Stage IA	T1c	M0	N0	51441	19694	659	2341
TCGA-D8-A1JL	611	611	0	72	FEMALE	Stage IIA	T2	M0	N0	50755	9493	759	4978
TCGA-A8-A095	1277	1277	0	45	FEMALE	Stage I	T1c	M0	N0	50694	15993	19516	6962
TCGA-A8-A091	1004	1004	0	61	FEMALE	Stage IIA	T2	M0	N0	49285	17255	959	4795
TCGA-AR-A24K	1548	1548	0	46	FEMALE	Stage IIA	T2	M0	N0	48150	26629	33761	9506
TCGA-E9-A1N9	1101	1101	0	58	FEMALE	Stage IIA	T2	M0	N0	47944	9699	354	2483
TCGA-AN-A0FV	10	10	0	58	FEMALE	Stage IIA	T2	M0	N0	47544	16606	53864	9453
TCGA-E2-A14U	1318	1318	0	74	FEMALE	Stage I	T1c	M0	N0	47306	49330	19122	9539
TCGA-AR-A24P	84	84	0	47	FEMALE	Stage I	T1	M0	N0	47217	39609	11723	4480
TCGA-AR-A24S	2976	2976	0	61	FEMALE	Stage I	T1	M0	N0	47100	12369	13249	4839
TCGA-AR-A2LE	4239	4239	0	69	FEMALE	Stage I	T1	M0	N0	47099	20080	9790	3152
TCGA-D8-A1JU	447	447	0	51	FEMALE	Stage IA	T1c	M0	N0	47042	25224	2453	4046
TCGA-AN-A0AJ	303	303	0	79	FEMALE	Stage IIB	T3	M0	N0	46676	21914	28796	5980
TCGA-E2-A15L	626	626	0	65	FEMALE	Stage IIA	T2	M0	N0	45817	25507	12489	6947
TCGA-AR-A255	1792	1792	0	62	FEMALE	Stage I	T1	M0	N0	45243	26021	30035	4475
TCGA-E9-A22B	692	692	0	71	FEMALE	Stage IA	T1c	M0	N0	44313	22087	237	6627
TCGA-D8-A1JS	371	371	0	77	FEMALE	Stage IA	T1c	M0	N0	43872	31856	25472	14056
TCGA-AN-A0FY	10	10	0	55	FEMALE	Stage IA	T1c	M0	N0	43759	57465	207	11663
TCGA-E9-A5UP	438	438	0	63	FEMALE	Stage IIA	T2	M0	N0	42727	72201	131	7404
TCGA-AN-A0XL	163	163	0	61	FEMALE	Stage IIA	T2	M0	N0	42535	33600	4212	2757
TCGA-A7-A3IY	345	345	0	71	FEMALE	Stage I	T1c	M0	N0	41727	6562	18953	6256
TCGA-EW-A6SC	952	952	0	60	FEMALE	Stage IIA	T2	M0	N0	41440	15506	3360	4385
TCGA-E9-A1NI	300	300	0	51	FEMALE	Stage IIA	T2	M0	N0	41230	14556	2055	7242
TCGA-EW-A1J3	504	504	0	61	FEMALE	Stage IA	T1c	M0	N0	40853	193733	9237	3790
TCGA-AN-A046	10	10	0	68	FEMALE	Stage IIA	T2	M0	N0	40524	24057	55714	6401
TCGA-BH-A0B6	2483	2483	0	47	FEMALE	Stage I	T1c	M0	N0	40196	14807	4663	6971
TCGA-A8-A09V	457	457	0	51	FEMALE	Stage IIA	T2	M0	N0	39921	26956	53516	6373
TCGA-D8-A27W	373	373	0	55	FEMALE	Stage IIIB	T4b	M0	N0	39243	47433	798	11554
TCGA-PE-A5DD	1953	1953	0	64	FEMALE	Stage IIA	T2	M0	N0	38145	9806	4142	4558
TCGA-D8-A27V	381	381	0	62	FEMALE	Stage IIA	T2	M0	N0	36882	78659	14610	6227
TCGA-E9-A1QZ	755	755	0	61	FEMALE	Stage IIA	T2	M0	N0	36861	27546	7731	4926
TCGA-E9-A1NA	1112	1112	0	58	FEMALE	Stage IIA	T2	M0	N0	36528	14980	239	6157
TCGA-E2-A15T	1563	1563	0	65	FEMALE	Stage IIA	T2	M0	N0	35867	400993	5392	5750
TCGA-BH-A0BO	2197	2197	0	54	FEMALE	Stage I	T1b	M0	N0	35799	21371	6087	8021
TCGA-D8-A4Z1	659	659	0	68	FEMALE	Stage IA	T1c	M0	N0	35727	22117	1538	7288
TCGA-A8-A09I	1371	1371	0	84	FEMALE	Stage IIA	T2	M0	N0	35550	1044056	107	18051
TCGA-AN-A0AK	224	224	0	76	FEMALE	Stage IIA	T2	M0	N0	34043	28433	61	8559
TCGA-A8-A07Z	1371	1371	0	85	FEMALE	Stage IIA	T2	M0	N0	34035	16287	10796	11498
TCGA-E9-A5UO	420	420	0	41	FEMALE	Stage IIA	T2	M0	N0	33279	34075	7832	9033
TCGA-A1-A0SD	437	437	0	59	FEMALE	Stage IIA	T2	M0	N0	32078	42080	2303	6474
TCGA-AR-A5QM	1665	1665	0	62	FEMALE	Stage IIA	T2	M0	N0	31801	15732	10939	3671
TCGA-E2-A14W	974	974	0	78	MALE	Stage IIA	T2	M0	N0	29981	17585	9729	3829
TCGA-E9-A1RA	976	976	0	48	FEMALE	Stage IA	T1c	M0	N0	29772	8643	11371	11943
TCGA-BH-A0H3	1928	1928	0	46	FEMALE	Stage I	T1c	M0	N0	28947	27770	8976	5907
TCGA-E2-A1IF	1138	1138	0	74	FEMALE	Stage I	T1c	M0	N0	28204	13709	2498	7786
TCGA-BH-A202	795	795	0	60	FEMALE	Stage II	T2	M0	N0	28114	196066	4905	7185
TCGA-BH-A5J0	715	715	0	63	FEMALE	Stage IA	T1c	M0	N0	27943	10793	603	5085
TCGA-AR-A252	2226	2226	0	50	FEMALE	Stage I	T1	M0	N0	27920	5580	10602	3031
TCGA-E9-A1R4	186	186	0	66	FEMALE	Stage IA	T1c	M0	N0	27738	14709	9544	7080
TCGA-D8-A1JK	0	0	0	90	FEMALE	Stage IIA	T2	M0	N0	27686	13125	9087	7280
TCGA-BH-A18H	652	652	0	63	FEMALE	Stage IA	T1b	M0	N0	27195	9429	7063	5965
TCGA-D8-A1XM	538	538	0	57	FEMALE	Stage IA	T1c	M0	N0	26892	10523	6791	4589
TCGA-E2-A1IH	1026	1026	0	80	FEMALE	Stage I	T1c	M0	N0	26566	19305	5386	3511
TCGA-AN-A03Y	10	10	0	66	FEMALE	Stage IIA	T2	M0	N0	25972	14737	7058	3258
TCGA-BH-A6R8	293	293	0	46	FEMALE	Stage IIA	T2	M0	N0	25557	26134	8722	20538
TCGA-BH-A0AU	1914	1914	0	45	FEMALE	Stage IIA	T2	M0	N0	25215	26624	12346	3163
TCGA-BH-A0BQ	2255	2255	0	39	FEMALE	Stage I	T1c	M0	N0	24995	24669	214	11591
TCGA-E2-A150	1935	1935	0	48	FEMALE	Stage IIA	T2	M0	N0	24641	15464	7240	4032
TCGA-E9-A22D	1248	1248	0	38	FEMALE	Stage IIA	T2	M0	N0	24463	162000	2779	8570
TCGA-A8-A0A1	365	365	0	84	FEMALE	Stage IIA	T2	M0	N0	24164	304594	404	4763
TCGA-AR-A1AP	2856	2856	0	80	FEMALE	Stage I	T1	M0	N0	24111	20483	802	11850
TCGA-BH-A0HY	1545	1545	0	60	FEMALE	Stage I	T1c	M0	N0	24078	429107	172	3142
TCGA-BH-A201	856	856	0	64	FEMALE	Stage IA	T1	M0	N0	23138	22990	25183	4387
TCGA-AQ-A54N	78	78	0	51	FEMALE	Stage IIA	T2	M0	N0	21980	20512	5649	12631
TCGA-BH-A0DE	2372	2372	0	62	FEMALE	Stage IIA	T2	M0	N0	21297	34400	4436	4195
TCGA-AN-A0FN	218	218	0	61	FEMALE	Stage IA	T1c	M0	N0	20590	12787	1237	3020
TCGA-A1-A0SF	1463	1463	0	54	FEMALE	Stage IIA	T2	M0	N0	20285	20367	17488	4705
TCGA-AN-A0FF	172	172	0	32	FEMALE	Stage IA	T1b	M0	N0	20239	14889	3511	9559
TCGA-Z7-A8R6	3256	3256	0	46	FEMALE	Stage I	T1c	M0	N0	19657	15460	6860	1570
TCGA-AR-A1AN	2920	2920	0	46	FEMALE	Stage IIA	T2	M0	N0	19414	12221	25467	3781
TCGA-A7-A4SF	545	545	0	54	FEMALE	Stage IIA	T2	M0	N0	19404	70217	62	7369
TCGA-E2-A15D	526	526	0	47	FEMALE	Stage IIA	T2	M0	N0	19129	30852	21864	7919
TCGA-PE-A5DE	2645	2645	0	41	FEMALE	Stage IIA	T2	M0	N0	18689	9803	6489	4602
TCGA-D8-A27G	409	409	0	75	FEMALE	Stage IIA	T2	M0	N0	18575	69436	256	5432
TCGA-A7-A26J	627	627	0	49	FEMALE	Stage IIA	T2	M0	N0	18343.3	18824	10085	8456.33
TCGA-E2-A15G	554	554	0	76	FEMALE	Stage IIA	T2	M0	N0	17689	16145	83553	10933
TCGA-A8-A07C	1034	1034	0	57	FEMALE	Stage IIA	T2	M0	N0	17544	13667	4631	2506
TCGA-AR-A1AK	3159	3159	0	70	FEMALE	Stage I	T1	M0	N0	17495	22448	7101	8289
TCGA-A2-A0CO	1468	1468	0	85	FEMALE	Stage IIB	T3	M0	N0	17347	29744	2429	2848
TCGA-E2-A1IO	1855	1855	0	37	FEMALE	Stage I	T1c	M0	N0	17235	28477	7401	2415
TCGA-JL-A3YX	352	352	0	46	FEMALE	Stage IIA	T2	M0	N0	16777	26105	27661	17267
TCGA-E9-A229	1148	1148	0	37	FEMALE	Stage IA	T1c	M0	N0	16329	26939	25293	6167
TCGA-BH-A0B0	2477	2477	0	56	FEMALE	Stage I	T1c	M0	N0	16222	10438	589	4793
TCGA-B6-A2IU	5176	5176	0	62	FEMALE	Stage IIA	T2	M0	N0	15609	21203	9425	4816
TCGA-AQ-A54O	1001	1001	0	51	MALE	Stage IIA	T2	M0	N0	15105	10274	2397	3844
TCGA-C8-A1HG	345	345	0	50	FEMALE	Stage IIA	T2	M0	N0	14726	2339	6764	1691
TCGA-E2-A15J	1640	1640	0	51	FEMALE	Stage I	T1c	M0	N0	13882	31033	5727	9629
TCGA-AR-A1AX	1890	1890	0	64	FEMALE	Stage I	T1	M0	N0	13868	100799	15001	3294
TCGA-D8-A73U	492	492	0	88	FEMALE	Stage IIA	T2	M0	N0	12040	8920	7675	1871
TCGA-BH-A18F	1001	1001	0	50	FEMALE	Stage IIA	T2	M0	N0	11850	9181	918	5732
TCGA-5L-AAT0	1477	1477	0	42	FEMALE	Stage IIA	T2	M0	N0	11812	16873	1317	2909
TCGA-E9-A22A	1189	1189	0	74	FEMALE	Stage IIA	T2	M0	N0	11507	8787	485	4211
TCGA-D8-A13Y	1728	1728	0	52	FEMALE	Stage IA	T1c	M0	N0	11419	2697	3452	5512
TCGA-BH-A0DG	2041	2041	0	30	FEMALE	Stage IIA	T2	M0	N0	11280	11938	481	8073
TCGA-A8-A08I	365	365	0	53	FEMALE	Stage IIA	T2	M0	N0	10877	18815	5299	3429
TCGA-BH-A0C3	2709	2709	0	47	FEMALE	Stage I	T1c	M0	N0	10875	16476	977	4044
TCGA-E2-A1BC	501	501	0	63	FEMALE	Stage IA	T1c	M0	N0	9929	13396	5130	1166
TCGA-AR-A24X	2548	2548	0	52	FEMALE	Stage IIA	T2	M0	N0	9744	21407	23551	4712
TCGA-A7-A56D	448	448	0	84	FEMALE	Stage IIA	T2	M0	N0	9263	10413	535	6833
TCGA-AR-A2LN	997	997	0	65	FEMALE	Stage IIA	T2	M0	N0	8733	13558	1069	2830
TCGA-BH-A42U	3364	3364	0	80	FEMALE	Stage IIA	T2	M0	N0	8424	26641	1882	7346
TCGA-D8-A27P	49	49	0	64	FEMALE	Stage IA	T1c	M0	N0	8371	32717	6403	6087
TCGA-A7-A6VX	317	317	0	68	FEMALE	Stage IIA	T2	M0	N0	7928	34421	109	5446
TCGA-A8-A08A	30	30	0	89	FEMALE	Stage I	T1c	M0	N0	7528	40579	24	4927
TCGA-OL-A97C	271	271	0	67	FEMALE	Stage IIB	T3	M0	N0	7458	8356	4414	2342
TCGA-BH-A0DL	2381	2381	0	64	FEMALE	Stage IIA	T2	M0	N0	6904	7424	45	5482
TCGA-A7-A3RF	408	408	0	79	FEMALE	Stage IIA	T2	M0	N0	6127	14155	1724	2708
TCGA-A8-A09Z	0	0	0	83	FEMALE	Stage IIB	T3	M0	N0	5870	5435	1745	823
TCGA-A8-A08B	1156	1156	0	52	FEMALE	Stage IIA	T2	M0	N0	5710	125637	306	2294
TCGA-5L-AAT1	1471	1471	0	63	FEMALE	Stage IV	T2	M1	N0	5545	16893	49	2268
TCGA-A8-A096	0	0	0	73	FEMALE	Stage IIA	T2	M0	N0	5330	102876	4104	2210
TCGA-D8-A1XF	463	463	0	45	FEMALE	Stage IIA	T2	M0	N0	4725	401660	2843	4911
TCGA-PL-A8LY	8	8	0	30	FEMALE	Stage IIB	T3	M0	N0	4266	16653	2423	4358
TCGA-AR-A2LQ	895	895	0	59	FEMALE	Stage IIB	T3	M0	N0	4208	24454	657	2708
TCGA-C8-A1HF	332	332	0	48	FEMALE	Stage IIA	T2	M0	N0	4130	638673	536	6490
TCGA-BH-A8FZ	574	574	0	58	FEMALE	Stage IA	T1b	M0	N0	4029	42944	1844	5261
TCGA-BH-A0BR	2330	2330	0	59	FEMALE	Stage I	T1c	M0	N0	3850	15045	147	5186
TCGA-E2-A1B5	984	984	0	46	FEMALE	Stage IIA	T2	M0	N0	2840	4186	357	2561
TCGA-C8-A26Y	0	0	0	90	FEMALE	Stage IIA	T2	M0	N0	2707	6379	53	5761
TCGA-A8-A094	0	0	0	75	FEMALE	Stage IIA	T2	M0	N0	2418	8477	500	7345
TCGA-A1-A0SB	259	259	0	70	FEMALE	Stage I	T1c	M0	N0	2147	16642	23	2728
TCGA-A8-A081	0	0	0	80	FEMALE	Stage IIA	T2	M0	N0	2025	183193	66	8195
TCGA-AR-A1AI	3296	3296	0	47	FEMALE	Stage IIA	T2	M0	N0	1939	14614	18	4730
TCGA-E2-A15I	1692	1692	0	44	FEMALE	Stage IIA	T2	M0	N0	1900	10633	828	6050
TCGA-A8-A07O	304	304	0	51	FEMALE	Stage IIA	T2	M0	N0	1748	11964	180	13748
TCGA-BH-A0BW	2371	2371	0	71	FEMALE	Stage I	T1c	M0	N0	1513	19820	32	4423
TCGA-E2-A152	1994	1994	0	56	FEMALE	Stage I	T1c	M0	N0	1326	714134	149	5353
TCGA-EW-A6SB	760	760	0	62	FEMALE	Stage II	T2	M0	N0	1299	18120	176	3779
TCGA-AR-A24Q	3088	3088	0	49	FEMALE	Stage IIB	T3	M0	N0	1254	94506	28	9796
TCGA-C8-A12V	385	385	0	55	FEMALE	Stage IIA	T2	M0	N0	1180	564586	386	7182
TCGA-AR-A0TU	709	709	0	35	FEMALE	Stage IIA	T2	M0	N0	1138	5466	14	5639
TCGA-E2-A14R	1174	1174	0	62	FEMALE	Stage IIA	T2	M0	N0	1093	11640	115	4170
TCGA-AN-A0FX	10	10	0	52	FEMALE	Stage IIA	T2	M0	N0	1060	17005	671	4209
TCGA-E9-A5FL	24	24	0	65	FEMALE	Stage IIB	T3	M0	N0	1040	5977	4	1593
TCGA-AR-A1AJ	2383	2383	0	83	FEMALE	Stage I	T1	M0	N0	1036	5212	53	4078
TCGA-A7-A26F	738	738	0	55	FEMALE	Stage IA	T1	M0	N0	962	6752	131	2306
TCGA-C8-A27B	439	439	0	48	FEMALE	Stage IIB	T3	M0	N0	883	4615	36	13662
TCGA-AN-A0AR	10	10	0	55	FEMALE	Stage IIA	T2	M0	N0	879	544983	84	9041
TCGA-D8-A1JJ	611	611	0	54	FEMALE	Stage IIA	T2	M0	N0	849	10839	185	6254
TCGA-E2-A159	762	762	0	50	FEMALE	Stage IIA	T2	M0	N0	806	12294	82	11923
TCGA-A7-A6VW	285	285	0	48	FEMALE	Stage IIA	T2	M0	N0	713	8865	17	10522
TCGA-BH-A0BL	2278	2278	0	35	FEMALE	Stage I	T1c	M0	N0	676	13193	456	4616
TCGA-AR-A1AY	1026	1026	0	65	FEMALE	Stage I	T1	M0	N0	614	10498	216	3347
TCGA-A7-A26I	661	661	0	65	FEMALE	Stage IIA	T2	M0	N0	537	5711	133	104
TCGA-AR-A0U4	2615	2615	0	54	FEMALE	Stage IIA	T2	M0	N0	517	4815	53	4140
TCGA-E2-A1B6	867	867	0	44	FEMALE	Stage IIA	T2	M0	N0	454	13784	852	2678
TCGA-E9-A22G	1239	1239	0	47	FEMALE	Stage IIA	T2	M0	N0	438	11456	22	1339
TCGA-D8-A1JG	1612	1612	0	62	FEMALE	Stage IIA	T2	M0	N0	419	87413	2819	11213
TCGA-S3-AA11	421	421	0	67	FEMALE	Stage IIA	T2	M0	N0	404	3158	114	1912
TCGA-E2-A14Y	2109	2109	0	35	FEMALE	Stage IIA	T2	M0	N0	402	220701	18	5035
TCGA-C8-A134	383	383	0	52	FEMALE	Stage IIA	T2	M0	N0	368	14724	158	5600
TCGA-LD-A9QF	323	323	0	73	FEMALE	Stage IA	T1c	M0	N0	365	399450	143	2903
TCGA-E9-A1RH	1052	1052	0	63	FEMALE	Stage IIA	T2	M0	N0	363	13242	148	3472
TCGA-AR-A1AQ	3021	3021	0	49	FEMALE	Stage IIA	T2	M0	N0	341	9729	17	2535
TCGA-A2-A4RX	742	742	0	67	FEMALE	Stage IIA	T2	M0	N0	326	9686	500	3315
TCGA-D8-A1XW	1309	1309	0	53	FEMALE	Stage IIA	T2	M0	N0	314	15688	123	8290
TCGA-D8-A142	425	425	0	74	FEMALE	Stage IIB	T3	M0	N0	313	24832	379	14745
TCGA-D8-A1JH	426	426	0	56	FEMALE	Stage IA	T1c	M0	N0	301	17902	79	6932
TCGA-A7-A0CD	1165	1165	0	66	FEMALE	Stage I	T1	M0	N0	277	632155	237	4715
TCGA-AR-A1AW	1935	1935	0	65	FEMALE	Stage IIA	T2	M0	N0	264	9624	64	654
TCGA-HN-A2NL	79	79	0	56	FEMALE	Stage IIA	T2	M0	N0	232	2066	17	3878
TCGA-AN-A0AL	227	227	0	41	FEMALE	Stage IIIB	T4	M0	N0	210	7228	170	7417
TCGA-A7-A4SE	644	644	0	54	FEMALE	Stage IIA	T2	M0	N0	202	6301	112	6072
TCGA-BH-A0BG	1871	1871	0	73	FEMALE	Stage I	T1	M0	N0	197	15596	56	13666
TCGA-D8-A27F	488	488	0	40	FEMALE	Stage IIA	T2	M0	N0	196	16039	128	17280
TCGA-D8-A1J9	532	532	0	48	FEMALE	Stage IA	T1c	M0	N0	167	10259	36	8525
TCGA-AN-A0AM	5	5	0	56	FEMALE	Stage IIA	T2	M0	N0	164	1658	78	7335
TCGA-D8-A1XQ	499	499	0	69	FEMALE	Stage IIA	T2	M0	N0	162	13258	82	5824
TCGA-A7-A4SD	441	441	0	52	FEMALE	Stage IIA	T2	M0	N0	158	11170	22	9880
TCGA-AR-A2LR	846	846	0	49	FEMALE	Stage I	T1	M0	N0	152	9841	126	91
TCGA-A2-A4S1	820	820	0	66	FEMALE	Stage IIA	T2	M0	N0	142	221	5	155
TCGA-D8-A27H	397	397	0	72	FEMALE	Stage IIA	T2	M0	N0	140	14919	133	5333
TCGA-D8-A1JP	639	639	0	73	FEMALE	Stage IA	T1c	M0	N0	138	11779	287	16502
TCGA-E2-A1LS	1604	1604	0	46	FEMALE	Stage IA	T1c	M0	N0	135	3340	124	731
TCGA-A7-A6VV	313	313	0	51	FEMALE	Stage IIA	T2	M0	N0	133	14876	131	14006
TCGA-E2-A1LH	3247	3247	0	59	FEMALE	Stage I	T1c	M0	N0	131	7003	24	5965
TCGA-AO-A1KR	2513	2513	0	51	FEMALE	Stage IIA	T2	M0	N0	125	12778	48	254
TCGA-BH-A0AV	1820	1820	0	52	FEMALE	Stage I	T1c	M0	N0	122	11482	113	4712
TCGA-A8-A083	0	0	0	67	FEMALE	Stage IIB	T3	M0	N0	113	16929	60	7810
TCGA-E2-A573	1062	1062	0	48	FEMALE	Stage IA	T1c	M0	N0	96	7814	49	12359
TCGA-BH-A18G	149	149	0	81	FEMALE	Stage IA	T1c	M0	N0	78	3254	25	12245
TCGA-E2-A1II	1025	1025	0	51	FEMALE	Stage I	T1c	M0	N0	72	4099	110	2215
TCGA-A8-A08G	607	607	0	41	FEMALE	Stage IIA	T2	M0	N0	65	20829	89	12329
TCGA-AN-A0FL	231	231	0	62	FEMALE	Stage IIA	T2	M0	N0	62	8190	865	7315
TCGA-D8-A143	431	431	0	51	FEMALE	Stage IIA	T2	M0	N0	50	10229	36	9560
TCGA-D8-A73X	368	368	0	53	FEMALE	Stage IIA	T2	M0	N0	43	14712	13	61
TCGA-AN-A0G0	16	16	0	56	FEMALE	Stage IIA	T2	M0	N0	32	23253	39	6508
TCGA-AR-A0TP	3386	3386	0	43	FEMALE	Stage IIA	T2	M0	N0	30	8677	28	4784
TCGA-E2-A1LG	1523	1523	0	50	FEMALE	Stage IIA	T2	M0	N0	25	35077	5	8988
TCGA-E9-A1N8	1039	1039	0	48	FEMALE	Stage IIA	T2	M0	N0	20	5979	18	2183
TCGA-E2-A574	808	808	0	44	FEMALE	Stage IIA	T2	M0	N0	19	8678	10	21551
TCGA-A2-A3XV	699	699	0	46	FEMALE	Stage IIA	T2	M0	N0	14	92275	28	7188
