# Supplementary material for: Expression and clinical significance of CLDN7 and its immune-related cells in breast cancer
Source: Diagn Pathol. 2024 Aug 22;19:113. doi: 10.1186/s13000-024-01513-1 (PMC11340154; doi:10.1186/s13000-024-01513-1)
Supplement: Supplementary file 2 — Supplementary Material 2 [file 13000_2024_1513_MOESM2_ESM.xls]

## Sheet: Sheet1
name	age	gender	stage	Grade	T	M	N	ER	PR	HER2	Type of molecule	CLDN7	CLDN7表达百分数	CLDN7染色强度	生存月	生存状态
王*艳	34	Female	I	I	T0	M0	N0	0	0	0	TNBC	低	10	1	48	1
马*秀	34	Female	I	I	T0	M0	N0	0	0	0	TNBC	低	10	1	47	1
武*生	36	Female	I	I	T0	M0	N0	0	0	1	HER2	低	15	1	60	0
张*子	38	Female	II	I	T0	M0	N0	0	0	0	TNBC	低	15	1	45	1
高*书	38	Female	I	I	T0	M0	N0	0	0	1	HER2	低	15	1	60	0
王*娜	39	Female	II	I	T0	M0	N0	0	0	0	TNBC	低	20	1	48	1
张*凤	45	Female	II	II	T0	M0	N0	0	0	0	TNBC	低	20	1	46	1
沈*红	45	Female	I	II	T1	M0	N0	0	0	0	TNBC	低	20	1	46	1
丁*川	45	Female	I	II	T1	M0	N0	0	0	0	TNBC	低	20	1	47	1
李*英	45	Female	I	II	T1	M1	N3	0	0	1	HER2	低	20	1	45	1
曹*珍	45	Female	I	II	T1	M1	N3	0	0	1	HER2	低	20	1	46	1
陈*敏	46	Female	II	II	T0	M0	N0	0	0	0	TNBC	低	20	1	47	1
何*红	46	Female	I	II	T0	M0	N0	0	0	0	TNBC	低	15	1	35	1
郝*兰	46	Female	I	II	T1	M1	N3	0	0	1	HER2	低	20	1	58	1
刘*华	46	Female	III	II	T1	M0	N0	0	0	1	HER2	低	20	1	43	1
侯*英	47	Female	I	II	T0	M0	N0	0	0	0	TNBC	低	20	1	27	1
卢*如	47	Female	II	I	T0	M0	N0	1	0	0	Luminal B	低	5	1	60	0
吕*改	47	Female	II	I	T0	M0	N0	1	0	0	Luminal B	低	5	1	59	1
王*女	48	Female	II	II	T0	M0	N0	1	0	0	Luminal B	低	5	1	60	0
赵*珍	48	Female	III	II	T1	M0	N2	1	1	1	Luminal B	低	5	1	60	0
张*色	55	Female	III	II	T1	M0	N2	1	1	1	Luminal B	低	5	1	60	0
王*台	59	Female	I	II	T0	M0	N0	1	1	0	Luminal A	低	5	1	60	0
杜*霞	60	Female	II	II	T0	M0	N0	1	1	0	Luminal B	低	10	1	60	0
张*芳	61	Female	II	III	T0	M0	N0	1	1	0	Luminal B	低	10	1	55	1
徐*凯	61	Female	II	III	T0	M0	N0	1	1	0	Luminal A	低	5	1	60	0
刘*华	46	Female	II	III	T0	M0	N0	1	1	0	Luminal A	低	5	1	60	0
贾*红	47	Female	III	I	T1	M0	N2	1	1	0	Luminal B	低	10	1	60	0
杜*业	47	Female	III	I	T1	M0	N2	1	1	0	Luminal B	低	10	1	59	1
孙*荣	63	Female	III	I	T0	M0	N1	1	1	0	Luminal A	低	5	1	60	0
陈*展	69	Female	II	III	T0	M0	N0	1	1	0	Luminal A	低	5	1	55	1
柴*卿	47	Female	III	I	T1	M1	N3	1	1	0	Luminal B	低	10	1	60	0
焦*	70	Female	II	II	T0	M0	N0	1	1	0	Luminal B	低	10	1	60	0
石*娟	70	Female	II	III	T0	M0	N0	1	1	0	Luminal A	低	10	1	55	1
郜*霞	47	Female	III	I	T1	M1	N3	1	1	0	Luminal B	低	10	1	60	0
邹*堂	71	Female	II	III	T0	M0	N0	1	1	0	Luminal B	低	10	1	55	1
李*伟	72	Female	II	III	T0	M0	N0	1	1	0	Luminal A	低	10	1	60	0
王*平	73	Female	III	III	T1	M0	N0	1	1	0	Luminal B	低	20	1	60	0
武*华	73	Female	III	III	T1	M0	N0	0	0	1	HER2	低	20	1	45	1
李*华	74	Female	II	III	T0	M0	N1	1	1	0	Luminal A	低	10	1	60	0
马*娟	74	Female	II	III	T0	M0	N1	1	1	0	Luminal A	低	20	1	60	0
宋*梅	26	Female	I	I	T1	M0	N0	0	0	0	TNBC	高	60	2	29	1
米*付	32	Female	I	I	T1	M0	N0	0	0	0	TNBC	高	60	2	29	1
韩*	34	Female	I	I	T1	M0	N0	0	0	0	TNBC	高	60	3	31	1
宋*梅	34	Female	I	I	T0	M0	N0	0	0	0	TNBC	高	60	3	32	1
申*荣	34	Female	III	III	T1	M1	N3	0	0	1	HER2	高	60	3	38	1
王*莹	35	Female	I	I	T0	M0	N0	0	0	0	TNBC	高	60	2	33	1
王*勤	35	Female	I	I	T0	M0	N0	0	0	0	TNBC	高	60	2	34	1
张*娟	36	Female	III	III	T1	M1	N3	0	1	1	HER2	高	60	2	37	1
李*芳	36	Female	III	III	T1	M1	N3	1	0	1	HER2	高	60	3	35	1
王*武	36	Female	III	III	T1	M1	N3	0	0	1	HER2	高	60	3	30	1
王*秀	37	Female	I	I	T0	M0	N0	0	0	0	TNBC	高	60	3	35	1
王*珍	37	Female	I	I	T0	M0	N0	1	1	0	Luminal A	高	55	3	45	1
李*华	37	Female	I	I	T0	M0	N0	0	0	1	HER2	高	60	3	27	1
葛*旭	37	Female	I	I	T0	M0	N0	0	0	1	HER2	高	60	3	25	1
陈*彩	38	Female	I	I	T0	M0	N0	0	0	0	TNBC	高	70	2	19	1
高*书	38	Female	III	III	T1	M1	N3	1	1	1	Luminal B	高	55	2	60	0
李*莉	38	Female	III	II	T1	M1	N3	1	1	1	Luminal B	高	55	2	50	1
耿*玲	39	Female	III	II	T1	M1	N3	1	1	0	Luminal A	高	55	2	46	1
韩*菊	40	Female	III	I	T1	M1	N3	1	1	0	Luminal B	高	55	2	55	1
杨*双	41	Female	I	I	T0	M0	N0	1	1	0	Luminal A	高	55	2	44	1
裴*卿	41	Female	II	I	T0	M0	N0	0	0	1	HER2	高	60	2	25	1
王*苏	41	Female	II	I	T0	M0	N1	0	0	1	HER2	高	70	2	0	1
王*芳	41	Female	II	I	T0	M0	N1	0	0	1	HER2	高	60	2	26	1
贾*梅	41	Female	III	II	T0	M1	N2	0	0	0	TNBC	高	70	3	32	1
周*卫	41	Female	III	II	T0	M1	N2	0	0	0	TNBC	高	70	3	31	1
李*敏	41	Female	III	II	T0	M1	N2	0	0	0	TNBC	高	70	3	30	1
俎*蕊	42	Female	III	II	T0	M1	N2	0	0	0	TNBC	高	70	3	30	1
胡*丽	42	Female	III	II	T0	M1	N2	0	0	0	TNBC	高	80	3	1	1
黄*	43	Female	II	II	T0	M0	N0	0	0	1	HER2	高	60	3	25	1
李*焕	44	Female	II	II	T0	M0	N0	0	0	1	HER2	高	60	3	27	1
马*华	44	Female	III	II	T1	M1	N2	0	0	1	HER2	高	60	3	20	1
贾*群	45	Female	II	II	T0	M0	N0	0	0	0	TNBC	高	70	3	29	1
赫*云	45	Female	II	II	T0	M0	N1	0	0	0	TNBC	高	90	3	6	1
鲁*冉	46	Female	I	II	T0	M0	N0	1	1	1	Luminal B	高	55	2	55	1
张*梅	46	Female	I	II	T0	M0	N0	1	1	1	Luminal B	高	55	2	50	1
张*梅	62	Female	III	II	T0	M0	N1	1	1	1	Luminal B	高	55	2	43	1
蔡*英	63	Female	III	II	T0	M0	N1	1	1	1	Luminal B	高	55	2	60	1
韩*清	63	Female	II	II	T0	M0	N0	1	1	0	Luminal B	高	55	2	45	1
王*	69	Female	II	II	T0	M0	N0	1	1	0	Luminal A	高	55	3	40	1
张*云	70	Female	II	II	T0	M0	N0	1	1	0	Luminal A	高	55	2	46	1
张*勋	48	Female	II	II	T0	M0	N0	1	1	0	Luminal A	高	55	2	47	1
范*书	61	Female	II	III	T0	M0	N1	1	1	0	Luminal B	高	55	3	45	1
陶*琴	63	Female	II	III	T0	M0	N1	1	1	0	Luminal B	高	55	2	40	1
曹*婷	64	Female	II	III	T0	M0	N1	1	1	0	Luminal A	高	55	2	52	1
彭*娴	64	Female	II	III	T0	M0	N1	0	0	1	HER2	高	60	2	20	1
赵*珍	64	Female	II	III	T0	M0	N1	0	0	1	HER2	高	60	2	20	1
毕*	64	Female	II	III	T1	M1	N3	0	0	1	HER2	高	70	3	33	1
王*兰	65	Female	II	III	T1	M1	N3	0	0	1	HER2	高	70	3	23	1
王*荣	65	Female	II	III	T1	M1	N3	0	0	1	HER2	高	70	3	22	1
张*枝	66	Female	II	III	T1	M1	N3	0	0	1	HER2	高	70	3	17	1
张*萍	73	Female	II	III	T0	M0	N1	1	1	0	Luminal B	高	30	2	40	1
杜*花	75	Female	II	III	T1	M1	N3	0	0	1	HER2	高	70	3	19	1
